# Supplementary material for: {μ-N,N′-Bis[(E)-4-pyridylmethyl­idene]naphthalene-1,5-diamine}bis­[dichlorido(dimethyl sulfide)platinum(II)]
Source: Acta Crystallogr Sect E Struct Rep Online. 2008 Aug 9;64(Pt 9):m1138. doi: 10.1107/S1600536808024914 (PMC2960488; doi:10.1107/S1600536808024914)
Supplement: Supplementary file 1 [file e-64-m1138-sup1.cif]

##############################################################################
###                                                                        ###
###        Electronic paper (Acta Crystallographica Section E)             ###
###                                                                        ###
##############################################################################
#                                                                            #
# This CIF contains the data in a paper accepted for publication in Acta     #
# Crystallographica Section E. It conforms to the requirements of Notes      #
# for Authors for Section E, and has been peer reviewed under the auspices   #
# of the IUCr Commission on Journals.                                        #
#                                                                            #
# Full details of the Crystallographic Information File format               #
# are given in the paper "The Crystallographic Information File (CIF):       #
# a New Standard Archive File for Crystallography" by S. R. Hall, F. H.      #
# Allen and I. D. Brown [Acta Cryst. (1991), A47, 655-685].                  #
#                                                                            #
# The current version of the core CIF dictionary is obtainable from          #
# ftp://ftp.iucr.org/pub/cif_core.dic. The current version number is 2.4.    #
#                                                                            #
# Software is freely available for graphical display of the structure(s) in  #
# this CIF.  For information consult the CIF home page http://www.iucr.org/  #
# cif/home.html                                                              #
#                                                                            #
# This file may be used for bona fide research purposes within the           #
# scientific community so long as proper attribution is given to the journal # 
# article from which it was obtained.                                        #
#                                                                            #
##############################################################################
                                             
data_global
_audit_creation_method     SHELXL-97
_journal_date_recd_electronic     2008-07-04
_journal_date_accepted     2008-08-03
_journal_name_full     'Acta Crystallographica, Section E'
_journal_year     2008
_journal_volume     64
_journal_issue      9
_journal_page_first     m1138
_journal_page_last     m1138
_journal_paper_category     QM
_journal_coeditor_code     GK2157
_publ_contact_author_name     'Prof. Soon W. Lee'
_publ_contact_author_address
; Department of Chemistry (BK21)
  Sungkyunkwan University
  Natural Science Campus
  Suwon 440-746
  Korea
;
_publ_contact_author_email     soonwlee@skku.edu
_publ_contact_author_fax     '82(31)2907075'
_publ_contact_author_phone     '82(31)2907066'
_publ_section_title
;\
{\m-<i>N</i>,<i>N</i>'-Bis[(<i>E</i>)-4-pyridylmethylidene]naphthalene-1,5-\
diamine}bis[dichlorido(dimethyl sulfide)platinum(II)]
;
loop_
    _publ_author_name
    _publ_author_address
    'Huh, Hyun Sue'
; Department of Chemistry (BK21)
  Sungkyunkwan University
  Natural Science Campus
  Suwon 440-746
  Republic of Korea
;
    'Lee, Soon W.'
; Department of Chemistry (BK21)
  Sungkyunkwan University
  Natural Science Campus
  Suwon 440-746
  Republic of Korea
;
data_I
_audit_creation_method     SHELXL-97
_chemical_name_systematic
;
{\m-<i>N</i>,<i>N</i>'-Bis[(<i>E</i>)-4-pyridylmethylidene]naphthalene-
1,5-diamine}bis[dichlorido(dimethyl sulfide)platinum(II)]
;
_chemical_formula_moiety     'C26 H28 Cl4 N4 Pt2 S2'
_chemical_formula_sum     'C26 H28 Cl4 N4 Pt2 S2'
_chemical_formula_iupac     '[Pt2 Cl4 (C22 H16 N4) (C2 H6 S1)2]'
_chemical_formula_weight     992.62
_symmetry_cell_setting     'Triclinic'
_symmetry_space_group_name_H-M     'P -1'
_symmetry_space_group_name_Hall     '-P 1'
loop_
    _symmetry_equiv_pos_as_xyz
    'x, y, z'
    '-x, -y, -z'
_cell_length_a     5.172(2)
_cell_length_b     7.2482(11)
_cell_length_c     20.728(3)
_cell_angle_alpha     91.596(12)
_cell_angle_beta     91.974(19)
_cell_angle_gamma     97.804(17)
_cell_volume     769.0(3)
_cell_formula_units_Z     1
_cell_measurement_reflns_used     21
_cell_measurement_theta_min     4.74
_cell_measurement_theta_max     12.53
_cell_measurement_temperature     293(2)
_exptl_crystal_description     'block             '
_exptl_crystal_colour     'yellow            '
_exptl_crystal_size_max     0.44
_exptl_crystal_size_mid     0.20
_exptl_crystal_size_min     0.10
_exptl_crystal_density_diffrn     2.143
_exptl_crystal_density_meas     ?
_exptl_crystal_density_method     'not measured'
_exptl_crystal_F_000     468
_exptl_absorpt_coefficient_mu     9.593
_exptl_absorpt_correction_type     'psi-scan'
_exptl_absorpt_process_details     '(North <i>et al.</i>,  1968)'
_exptl_absorpt_correction_T_min     0.115
_exptl_absorpt_correction_T_max     0.383
_exptl_special_details
;
;
_diffrn_ambient_temperature     293(2)
_diffrn_radiation_type     'MoK\a'
_diffrn_radiation_wavelength     0.71073
_diffrn_radiation_source     'sealed tube'
_diffrn_radiation_monochromator     'graphite'
_diffrn_measurement_device     'Siemens P4'
_diffrn_measurement_method     '\w scans'
_diffrn_detector_area_resol_mean     ?
_diffrn_reflns_number     3026
_diffrn_reflns_av_R_equivalents     0.0417
_diffrn_reflns_av_sigmaI/netI     0.0416
_diffrn_reflns_theta_min     1.97
_diffrn_reflns_theta_max     25.06
_diffrn_reflns_theta_full     25.06
_diffrn_measured_fraction_theta_max     0.991
_diffrn_measured_fraction_theta_full     0.991
_diffrn_reflns_limit_h_min     -6
_diffrn_reflns_limit_h_max     0
_diffrn_reflns_limit_k_min     -8
_diffrn_reflns_limit_k_max     8
_diffrn_reflns_limit_l_min     -24
_diffrn_reflns_limit_l_max     24
_diffrn_standards_number     3
_diffrn_standards_interval_count     97
_diffrn_standards_interval_time     ?
_diffrn_standards_decay_%     0
_refine_special_details
;
Refinement of <i>F</i>^2^ against ALL reflections. The weighted <i>R</i>-factor
<i>wR</i> and goodness of fit <i>S</i> are based on <i>F</i>^2^, conventional
<i>R</i>-factors <i>R</i> are based on <i>F</i>, with <i>F</i> set to zero for
negative <i>F</i>^2^. The threshold expression of <i>F</i>^2^ >
\s(<i>F</i>^2^) is used only for calculating <i>R</i>-factors(gt) <i>etc</i>.
and is not relevant to the choice of reflections for refinement.
<i>R</i>-factors based on <i>F</i>^2^ are statistically about twice as large
as those based on <i>F</i>, and <i>R</i>- factors based on ALL data will be
even larger.
;
_reflns_number_total     2696
_reflns_number_gt     2447
_reflns_threshold_expression     I>2\s(I)
_refine_ls_structure_factor_coef     Fsqd
_refine_ls_matrix_type     full
_refine_ls_R_factor_all     0.0405
_refine_ls_R_factor_gt     0.0356
_refine_ls_wR_factor_gt     0.0898
_refine_ls_wR_factor_ref     0.0928
_refine_ls_goodness_of_fit_ref     1.048
_refine_ls_restrained_S_all     1.048
_refine_ls_number_reflns     2696
_refine_ls_number_parameters     172
_refine_ls_number_restraints     0
_refine_ls_hydrogen_treatment     constr
_refine_ls_weighting_scheme     calc
_refine_ls_weighting_details
         'calc w=1/[\s^2^(Fo^2^)+(0.0492P)^2^+1.8521P] where P=(Fo^2^+2Fc^2^)/3'
_atom_sites_solution_hydrogens     geom
_atom_sites_solution_primary     direct
_atom_sites_solution_secondary     difmap
_refine_ls_shift/su_max     0.001
_refine_ls_shift/su_mean     0.000
_refine_diff_density_max     0.728
_refine_diff_density_min     -0.957
_refine_ls_extinction_method     none
_refine_ls_extinction_coef     ?
loop_
    _atom_type_symbol
    _atom_type_description
    _atom_type_scat_dispersion_real
    _atom_type_scat_dispersion_imag
    _atom_type_scat_source
    'C' 'C' 0.0033 0.0016
                         'International Tables Vol C Tables 4.2.6.8 and 6.1.1.4'
    'H' 'H' 0.0000 0.0000
                         'International Tables Vol C Tables 4.2.6.8 and 6.1.1.4'
    'N' 'N' 0.0061 0.0033
                         'International Tables Vol C Tables 4.2.6.8 and 6.1.1.4'
    'S' 'S' 0.1246 0.1234
                         'International Tables Vol C Tables 4.2.6.8 and 6.1.1.4'
    'Cl' 'Cl' 0.1484 0.1585
                         'International Tables Vol C Tables 4.2.6.8 and 6.1.1.4'
    'Pt' 'Pt' -1.7033 8.3905
                         'International Tables Vol C Tables 4.2.6.8 and 6.1.1.4'
_computing_data_collection     'XSCANS (Siemens, 1995)'
_computing_cell_refinement     'XSCANS (Siemens, 1995)'
_computing_data_reduction     'SHELXTL (Sheldrick, 2008)'
_computing_structure_solution     'SHELXTL (Sheldrick, 2008)'
_computing_structure_refinement     'SHELXTL (Sheldrick, 2008)'
_computing_molecular_graphics     'SHELXTL (Sheldrick, 2008)'
_computing_publication_material     'SHELXTL (Sheldrick, 2008)'
loop_
    _atom_site_type_symbol
    _atom_site_label
    _atom_site_fract_x
    _atom_site_fract_y
    _atom_site_fract_z
    _atom_site_U_iso_or_equiv
    _atom_site_adp_type
    _atom_site_calc_flag
    _atom_site_refinement_flags
    _atom_site_occupancy
    _atom_site_disorder_assembly
    _atom_site_disorder_group
    Pt Pt1 -0.76885(6) 0.00003(4) 0.835419(14) 0.05066(13) Uani d . 1 . .
    Cl Cl2 -0.8555(5) -0.2416(3) 0.76008(12) 0.0684(5) Uani d . 1 . .
    Cl Cl1 -0.6804(6) 0.2461(3) 0.90917(11) 0.0783(7) Uani d . 1 . .
    S S1 -1.0252(5) -0.1418(3) 0.91231(11) 0.0646(5) Uani d . 1 . .
    N N1 -0.5382(12) 0.1450(8) 0.7698(3) 0.0477(13) Uani d . 1 . .
    N N2 0.1135(13) 0.4034(9) 0.6076(3) 0.0539(15) Uani d . 1 . .
    C C1 -0.3549(16) 0.0685(10) 0.7380(4) 0.0536(18) Uani d . 1 . .
    H H1 -0.3308 -0.0536 0.7461 0.064 Uiso calc R 1 . .
    C C2 -0.2008(16) 0.1659(11) 0.6934(4) 0.0545(18) Uani d . 1 . .
    H H2 -0.0744 0.1100 0.6723 0.065 Uiso calc R 1 . .
    C C3 -0.2373(16) 0.3491(11) 0.6804(3) 0.0515(17) Uani d . 1 . .
    C C4 -0.4212(15) 0.4285(10) 0.7142(4) 0.0509(17) Uani d . 1 . .
    H H4 -0.4454 0.5514 0.7075 0.061 Uiso calc R 1 . .
    C C5 -0.5705(15) 0.3241(11) 0.7584(4) 0.0505(16) Uani d . 1 . .
    H H5 -0.6954 0.3784 0.7807 0.061 Uiso calc R 1 . .
    C C6 -0.0727(15) 0.4623(11) 0.6348(3) 0.0508(17) Uani d . 1 . .
    H H6 -0.1095 0.5813 0.6260 0.061 Uiso calc R 1 . .
    C C7 0.2847(15) 0.5245(11) 0.5700(4) 0.0515(17) Uani d . 1 . .
    C C8 0.3580(18) 0.7091(12) 0.5875(4) 0.060(2) Uani d . 1 . .
    H H8 0.2830 0.7612 0.6226 0.072 Uiso calc R 1 . .
    C C9 0.5474(18) 0.8204(12) 0.5523(4) 0.063(2) Uani d . 1 . .
    H H9 0.5932 0.9456 0.5641 0.076 Uiso calc R 1 . .
    C C10 0.3377(16) 0.2520(11) 0.4981(4) 0.0577(19) Uani d . 1 . .
    H H10 0.2125 0.1766 0.5201 0.069 Uiso calc R 1 . .
    C C11 0.4057(15) 0.4428(11) 0.5180(3) 0.0491(16) Uani d . 1 . .
    C C12 -1.208(3) -0.3570(17) 0.8815(7) 0.104(4) Uani d . 1 . .
    H H12A -1.3382 -0.3308 0.8502 0.156 Uiso calc R 1 . .
    H H12B -1.2914 -0.4229 0.9164 0.156 Uiso calc R 1 . .
    H H12C -1.0920 -0.4321 0.8615 0.156 Uiso calc R 1 . .
    C C13 -0.803(2) -0.2317(17) 0.9678(5) 0.089(3) Uani d . 1 . .
    H H13A -0.6900 -0.1301 0.9888 0.134 Uiso calc R 1 . .
    H H13B -0.7003 -0.3103 0.9447 0.134 Uiso calc R 1 . .
    H H13C -0.9001 -0.3027 0.9996 0.134 Uiso calc R 1 . .
loop_
    _atom_site_aniso_label
    _atom_site_aniso_U_11
    _atom_site_aniso_U_22
    _atom_site_aniso_U_33
    _atom_site_aniso_U_12
    _atom_site_aniso_U_13
    _atom_site_aniso_U_23
    Pt1 0.0554(2) 0.04379(18) 0.05348(19) 0.00442(12) 0.01683(13) 0.00739(12)
    Cl2 0.0754(14) 0.0514(10) 0.0776(13) 0.0024(9) 0.0253(11) -0.0063(9)
    Cl1 0.1031(18) 0.0645(13) 0.0607(12) -0.0161(12) 0.0249(12) -0.0036(10)
    S1 0.0712(14) 0.0539(11) 0.0696(13) 0.0034(10) 0.0301(11) 0.0115(9)
    N1 0.043(3) 0.048(3) 0.052(3) 0.003(3) 0.008(3) 0.006(3)
    N2 0.051(4) 0.065(4) 0.047(3) 0.006(3) 0.013(3) 0.012(3)
    C1 0.056(4) 0.043(4) 0.063(4) 0.004(3) 0.020(4) 0.012(3)
    C2 0.052(4) 0.058(4) 0.057(4) 0.016(3) 0.017(3) 0.003(3)
    C3 0.058(5) 0.057(4) 0.039(3) 0.006(3) 0.012(3) 0.009(3)
    C4 0.052(4) 0.049(4) 0.055(4) 0.011(3) 0.015(3) 0.016(3)
    C5 0.047(4) 0.058(4) 0.048(4) 0.006(3) 0.014(3) 0.005(3)
    C6 0.048(4) 0.060(4) 0.047(4) 0.011(3) 0.009(3) 0.013(3)
    C7 0.052(4) 0.059(4) 0.047(4) 0.012(3) 0.016(3) 0.017(3)
    C8 0.068(5) 0.061(5) 0.054(4) 0.013(4) 0.022(4) 0.013(4)
    C9 0.071(6) 0.056(5) 0.062(5) 0.005(4) 0.018(4) 0.014(4)
    C10 0.058(5) 0.055(4) 0.060(4) 0.004(4) 0.017(4) 0.012(4)
    C11 0.051(4) 0.055(4) 0.043(4) 0.010(3) 0.011(3) 0.016(3)
    C12 0.107(9) 0.083(7) 0.112(9) -0.034(7) 0.030(8) 0.018(7)
    C13 0.104(9) 0.101(8) 0.066(6) 0.016(7) 0.022(6) 0.026(5)
_geom_special_details
;
 All esds (except the esd in the dihedral angle between two l.s. planes)
 are estimated using the full covariance matrix.  The cell esds are taken
 into account individually in the estimation of esds in distances, angles
 and torsion angles; correlations between esds in cell parameters are only
 used when they are defined by crystal symmetry.  An approximate (isotropic)
 treatment of cell esds is used for estimating esds involving l.s. planes.
;
loop_
    _geom_bond_atom_site_label_1
    _geom_bond_atom_site_label_2
    _geom_bond_site_symmetry_2
    _geom_bond_distance
    _geom_bond_publ_flag
    Pt1 N1 . 2.057(6) yes
    Pt1 S1 . 2.285(2) yes
    Pt1 Cl2 . 2.301(2) yes
    Pt1 Cl1 . 2.303(2) yes
    S1 C13 . 1.795(12) ?
    S1 C12 . 1.799(12) ?
    N1 C1 . 1.344(10) ?
    N1 C5 . 1.357(10) ?
    N2 C6 . 1.250(10) ?
    N2 C7 . 1.427(9) ?
    C1 C2 . 1.386(11) ?
    C1 H1 . 0.9300 ?
    C2 C3 . 1.398(11) ?
    C2 H2 . 0.9300 ?
    C3 C4 . 1.378(11) ?
    C3 C6 . 1.484(10) ?
    C4 C5 . 1.392(10) ?
    C4 H4 . 0.9300 ?
    C5 H5 . 0.9300 ?
    C6 H6 . 0.9300 ?
    C7 C8 . 1.376(12) ?
    C7 C11 . 1.420(11) ?
    C8 C9 . 1.418(12) ?
    C8 H8 . 0.9300 ?
    C9 C10 2_666 1.347(12) ?
    C9 H9 . 0.9300 ?
    C10 C9 2_666 1.347(12) ?
    C10 C11 . 1.426(11) ?
    C10 H10 . 0.9300 ?
    C11 C11 2_666 1.435(14) ?
    C12 H12A . 0.9600 ?
    C12 H12B . 0.9600 ?
    C12 H12C . 0.9600 ?
    C13 H13A . 0.9600 ?
    C13 H13B . 0.9600 ?
    C13 H13C . 0.9600 ?
loop_
    _geom_angle_atom_site_label_1
    _geom_angle_atom_site_label_2
    _geom_angle_atom_site_label_3
    _geom_angle_site_symmetry_1
    _geom_angle_site_symmetry_3
    _geom_angle
    _geom_angle_publ_flag
    N1 Pt1 S1 . . 175.98(18) yes
    N1 Pt1 Cl2 . . 88.55(19) yes
    S1 Pt1 Cl2 . . 95.31(8) yes
    N1 Pt1 Cl1 . . 90.40(19) yes
    S1 Pt1 Cl1 . . 85.74(8) yes
    Cl2 Pt1 Cl1 . . 178.83(8) yes
    C13 S1 C12 . . 99.7(7) ?
    C13 S1 Pt1 . . 105.2(4) ?
    C12 S1 Pt1 . . 111.4(4) ?
    C1 N1 C5 . . 118.8(6) ?
    C1 N1 Pt1 . . 122.1(5) ?
    C5 N1 Pt1 . . 119.1(5) ?
    C6 N2 C7 . . 120.3(7) ?
    N1 C1 C2 . . 122.1(7) ?
    N1 C1 H1 . . 119.0 ?
    C2 C1 H1 . . 119.0 ?
    C1 C2 C3 . . 119.4(7) ?
    C1 C2 H2 . . 120.3 ?
    C3 C2 H2 . . 120.3 ?
    C4 C3 C2 . . 118.4(7) ?
    C4 C3 C6 . . 119.7(7) ?
    C2 C3 C6 . . 121.8(7) ?
    C3 C4 C5 . . 119.8(7) ?
    C3 C4 H4 . . 120.1 ?
    C5 C4 H4 . . 120.1 ?
    N1 C5 C4 . . 121.6(7) ?
    N1 C5 H5 . . 119.2 ?
    C4 C5 H5 . . 119.2 ?
    N2 C6 C3 . . 122.4(7) ?
    N2 C6 H6 . . 118.8 ?
    C3 C6 H6 . . 118.8 ?
    C8 C7 C11 . . 120.0(7) ?
    C8 C7 N2 . . 122.0(7) ?
    C11 C7 N2 . . 117.5(7) ?
    C7 C8 C9 . . 120.2(8) ?
    C7 C8 H8 . . 119.9 ?
    C9 C8 H8 . . 119.9 ?
    C10 C9 C8 2_666 . 121.2(8) ?
    C10 C9 H9 2_666 . 119.4 ?
    C8 C9 H9 . . 119.4 ?
    C9 C10 C11 2_666 . 120.8(7) ?
    C9 C10 H10 2_666 . 119.6 ?
    C11 C10 H10 . . 119.6 ?
    C7 C11 C10 . . 122.2(7) ?
    C7 C11 C11 . 2_666 119.2(9) ?
    C10 C11 C11 . 2_666 118.5(9) ?
    S1 C12 H12A . . 109.5 ?
    S1 C12 H12B . . 109.5 ?
    H12A C12 H12B . . 109.5 ?
    S1 C12 H12C . . 109.5 ?
    H12A C12 H12C . . 109.5 ?
    H12B C12 H12C . . 109.5 ?
    S1 C13 H13A . . 109.5 ?
    S1 C13 H13B . . 109.5 ?
    H13A C13 H13B . . 109.5 ?
    S1 C13 H13C . . 109.5 ?
    H13A C13 H13C . . 109.5 ?
    H13B C13 H13C . . 109.5 ?
