# Supplementary material for: {μ-N,N′-Bis[(E)-4-pyridylmethyl­idene]naphthalene-1,5-diamine}bis­[dichlorido(dimethyl sulfide)platinum(II)]
Source: Acta Crystallogr Sect E Struct Rep Online. 2008 Aug 9;64(Pt 9):m1138. doi: 10.1107/S1600536808024914 (PMC2960488; doi:10.1107/S1600536808024914)
Supplement: Supplementary file 2 [file e-64-m1138-Isup2.hkl]

# 
# h,k,l, Fc-squared, Fo-squared, sigma(Fo-squared) and status flag 
# 
data_I
_shelx_title ' PT in P-1' 
_shelx_refln_list_code          4 
_shelx_F_calc_maximum      222.62 
_exptl_crystal_F_000       468.00 
_reflns_d_resolution_high  0.8390 
 
loop_ 
 _symmetry_equiv_pos_as_xyz 
 'x, y, z' 
 '-x, -y, -z' 
 
_cell_length_a     5.1724 
_cell_length_b     7.2482 
_cell_length_c    20.7280 
_cell_angle_alpha  91.596 
_cell_angle_beta   91.974 
_cell_angle_gamma  97.804 
 
_shelx_F_squared_multiplier     1.000 
 
loop_ 
 _refln_index_h 
 _refln_index_k 
 _refln_index_l 
 _refln_F_squared_calc 
 _refln_F_squared_meas 
 _refln_F_squared_sigma 
 _refln_observed_status 
   1   0   0       85.19       77.55      8.87 o 
   2   0   0    12871.85    12685.65    311.92 o 
   3   0   0      460.63      378.09     24.67 o 
   4   0   0     1770.49     1396.64     71.80 o 
   5   0   0      389.90      399.12     27.06 o 
   6   0   0      180.12      193.70     28.20 o 
  -6   1   0      116.09       71.20     25.44 o 
  -5   1   0      719.56      836.99     36.76 o 
  -4   1   0     3780.21     4044.87    167.17 o 
  -3   1   0      196.82      158.26     26.13 o 
  -2   1   0    17150.25    14092.65    442.24 o 
  -1   1   0      384.69      411.35     18.09 o 
   0   1   0    14935.43    15098.79    781.95 o 
   2   1   0     3117.20     3271.35    121.99 o 
   3   1   0      876.55      722.78     40.04 o 
   4   1   0     1723.41     1821.05     74.25 o 
   5   1   0      180.52      191.16     22.36 o 
  -6   2   0      313.59      274.51     40.09 o 
  -5   2   0      579.55      467.94     38.64 o 
  -4   2   0     2712.00     2415.06     68.31 o 
  -3   2   0      319.67      301.14     23.42 o 
  -2   2   0     7882.57     7480.60    261.99 o 
  -1   2   0       20.29       71.19     10.94 o 
   0   2   0     4580.65     4507.18    108.70 o 
   1   2   0      503.32      477.61     27.68 o 
   2   2   0     4672.42     5069.69    228.08 o 
   3   2   0      628.68      499.04     34.85 o 
   4   2   0     1546.14     1280.12     77.09 o 
   5   2   0       97.05       95.09     21.94 o 
  -6   3   0      217.97      148.17     38.52 o 
  -5   3   0      185.34      168.46     28.79 o 
  -4   3   0      771.89      754.53     41.23 o 
  -3   3   0      276.53      273.84     19.57 o 
  -2   3   0     5123.87     5394.88    256.89 o 
   0   3   0     6552.39     6314.42    355.99 o 
   1   3   0        2.72       30.32     10.84 o 
   2   3   0    15985.81    16884.23    440.33 o 
   3   3   0      927.72      842.95     35.06 o 
   4   3   0     1460.82     1327.25     69.70 o 
   5   3   0      196.27      210.09     22.27 o 
  -5   4   0      132.86      132.77     23.07 o 
  -4   4   0      568.22      531.29     23.95 o 
  -3   4   0      598.58      577.41     23.95 o 
  -2   4   0     7628.79     8146.56    331.55 o 
  -1   4   0        4.64       51.23     12.89 o 
   0   4   0     9917.09     9974.95    217.67 o 
   1   4   0       11.71       30.54     14.39 o 
   2   4   0     8068.76     7488.56    348.65 o 
   3   4   0      140.39      166.27     20.17 o 
   4   4   0      514.71      501.83     37.50 o 
   5   4   0       43.50       37.78     15.53 o 
  -5   5   0      111.31      139.26     21.37 o 
  -4   5   0      888.26      820.80     45.58 o 
  -3   5   0     1329.59     1409.42     40.46 o 
  -2   5   0     5361.67     5457.66    195.61 o 
  -1   5   0       36.05       55.03     14.77 o 
   0   5   0     5394.08     5504.82    186.76 o 
   1   5   0      149.70      180.81     17.72 o 
   2   5   0     1597.01     1706.32     80.46 o 
   3   5   0      101.59       99.65     19.45 o 
   4   5   0      320.30      379.05     23.97 o 
  -4   6   0     1280.22     1232.21     51.01 o 
  -3   6   0      220.38      288.17     20.20 o 
  -2   6   0     1706.58     1757.84     68.92 o 
  -1   6   0       55.05       49.61     14.68 o 
   0   6   0     2081.62     2187.28     67.47 o 
   1   6   0       57.00       85.00     16.95 o 
   2   6   0      914.01      963.22     37.73 o 
   3   6   0       99.62       89.22     19.81 o 
  -4   7   0      242.38      224.96     22.92 o 
  -3   7   0       21.36       20.46     14.14 o 
  -2   7   0      530.15      522.33     26.79 o 
  -1   7   0       13.90       28.67     15.32 o 
   0   7   0     2001.11     1981.32     62.09 o 
   1   7   0       75.83      113.04     18.09 o 
   2   7   0      669.86      719.42     32.04 o 
  -3   8   0       39.25       41.16     14.26 o 
  -2   8   0      560.18      564.03     26.37 o 
  -1   8   0      143.47      172.71     19.31 o 
   0   8   0     1239.88     1325.63     35.58 o 
   1   8   0       37.14       20.96     17.13 o 
  -1  -8   1      605.62      611.55     29.59 o 
   0  -8   1      432.17      398.59     18.53 o 
   1  -8   1     1017.24      991.65     37.83 o 
   2  -8   1       16.05       13.90     13.63 o 
   3  -8   1      226.41      217.70     18.88 o 
  -2  -7   1      381.27      402.25     25.68 o 
  -1  -7   1      783.66      753.43     30.42 o 
   0  -7   1      291.78      267.70     13.83 o 
   1  -7   1     1478.73     1444.56     68.79 o 
   2  -7   1       56.69       49.91     14.35 o 
   3  -7   1      563.22      539.12     25.32 o 
   4  -7   1       58.38       16.93     19.00 o 
  -3  -6   1      219.65      214.55     21.24 o 
  -2  -6   1      135.08      133.12     20.23 o 
  -1  -6   1      663.12      697.29     28.99 o 
   0  -6   1      749.75      688.04     17.97 o 
   1  -6   1     1614.11     1745.06     53.39 o 
   2  -6   1      402.47      502.89     22.74 o 
   3  -6   1     1618.75     1662.19     53.54 o 
   4  -6   1       15.24       14.76     17.79 o 
  -4  -5   1      270.83      253.32     22.25 o 
  -3  -5   1      266.41      273.96     22.14 o 
  -2  -5   1     1992.65     2082.83     91.86 o 
  -1  -5   1     3115.14     2957.20    123.14 o 
   0  -5   1     1491.26     1554.39     43.49 o 
   1  -5   1     3991.54     4146.55    147.04 o 
   2  -5   1      794.68      844.32     31.27 o 
   3  -5   1     3568.56     3683.51    139.16 o 
   4  -5   1       37.31       48.35     17.02 o 
   5  -5   1      339.69      365.62     25.50 o 
  -5  -4   1       66.72       50.51     17.61 o 
  -4  -4   1      742.17      701.16     37.77 o 
  -3  -4   1      655.97      578.21     28.78 o 
  -2  -4   1     3821.51     3718.79    149.27 o 
  -1  -4   1    10335.90    10105.74    356.75 o 
   0  -4   1     1727.72     1789.08    103.93 o 
   1  -4   1     9571.08    10871.32    313.51 o 
   2  -4   1      807.83      924.19     41.92 o 
   3  -4   1     4494.49     4565.29    163.13 o 
   4  -4   1       28.12        9.21     17.54 o 
   5  -4   1      412.69      401.51     27.81 o 
  -5  -3   1      227.94      166.51     21.67 o 
  -4  -3   1     1632.46     1769.09     85.99 o 
  -3  -3   1     1389.20     1358.86     60.72 o 
  -2  -3   1     6222.41     6129.15    284.47 o 
  -1  -3   1     8360.19     7982.01    290.57 o 
   0  -3   1      785.27      749.16     24.44 o 
   1  -3   1     5027.46     5422.80    207.84 o 
   2  -3   1      521.62      684.12     21.42 o 
   3  -3   1     3098.57     2820.52     98.03 o 
   4  -3   1      110.88      131.03     22.02 o 
   5  -3   1      916.10     1053.81     40.35 o 
   6  -3   1       15.96       80.94     34.99 o 
  -5  -2   1      200.09      189.44     21.32 o 
  -4  -2   1     1247.28     1445.69     59.21 o 
  -3  -2   1     2051.07     2350.27    113.16 o 
  -2  -2   1     3356.09     3502.91    133.41 o 
  -1  -2   1     2399.02     2559.20     97.57 o 
   0  -2   1     1687.05     1827.26     44.09 o 
   1  -2   1     6659.13     7363.41    211.92 o 
   2  -2   1       29.32       87.52     13.39 o 
   3  -2   1     5948.60     6140.90    216.15 o 
   4  -2   1       53.72       71.10     30.98 o 
   5  -2   1     1360.56     1118.86     48.92 o 
   6  -2   1       19.40        4.04     33.23 o 
  -5  -1   1      290.42      299.48     24.40 o 
  -4  -1   1     1331.76     1266.69     61.12 o 
  -3  -1   1     2903.73     2985.22    129.08 o 
  -2  -1   1     3252.32     3431.72    124.42 o 
  -1  -1   1     3832.68     3754.55    153.17 o 
   0  -1   1    12972.97    13524.32    126.08 o 
   1  -1   1    36242.55    38723.18    411.06 o 
   2  -1   1      654.44      752.59     32.90 o 
   3  -1   1     5735.35     5237.82    204.31 o 
   4  -1   1        6.25      -22.49     27.76 o 
   5  -1   1     1290.00     1329.27     50.54 o 
   6  -1   1       27.78       25.51     23.09 o 
  -6   0   1       86.12       75.04     22.72 o 
  -5   0   1       43.52       32.85     19.85 o 
  -4   0   1     3317.03     3314.12    134.19 o 
  -3   0   1     2953.94     2879.13    117.45 o 
  -2   0   1     6587.63     6477.54    235.18 o 
  -1   0   1     8338.40     8311.56    196.50 o 
   1   0   1    30106.78    31398.57    350.56 o 
   2   0   1      900.77      727.28     40.02 o 
   3   0   1     3927.35     3672.40    149.44 o 
   4   0   1       64.53       79.64     21.11 o 
   5   0   1      808.28      732.17     41.02 o 
   6   0   1        0.39       -2.23     18.96 o 
  -6   1   1      391.30      491.35     34.83 o 
  -5   1   1      234.48      272.37     27.95 o 
  -4   1   1     3854.20     3523.37    138.55 o 
  -3   1   1     3657.22     3147.18    126.49 o 
  -2   1   1     6665.81     5686.30    198.80 o 
  -1   1   1    13341.26    13486.84    254.15 o 
   0   1   1    15105.83    17228.99   1094.92 o 
   1   1   1     5301.15     4517.90    161.26 o 
   2   1   1      174.23      125.61     16.53 o 
   3   1   1     3055.90     3113.65    123.29 o 
   4   1   1       11.81       31.07     19.41 o 
   5   1   1      897.34      999.98     54.05 o 
  -6   2   1      209.95      213.83     35.67 o 
  -5   2   1      303.92      232.17     33.13 o 
  -4   2   1     2034.39     1707.91     63.59 o 
  -3   2   1     3696.29     3668.12    157.80 o 
  -2   2   1     4670.05     4403.69    149.02 o 
  -1   2   1     8439.55    10008.10    249.50 o 
   0   2   1      307.36      376.15     18.43 o 
   1   2   1     3379.27     3278.56    113.98 o 
   2   2   1     1414.77     1536.71     69.38 o 
   3   2   1     8398.55     8420.33    345.46 o 
   4   2   1        0.50        5.41     19.51 o 
   5   2   1      884.42      946.02     37.00 o 
  -6   3   1      395.61      282.58     41.56 o 
  -5   3   1      200.51      212.92     35.85 o 
  -4   3   1      785.26      798.38     30.44 o 
  -3   3   1      190.35      220.92     17.57 o 
  -2   3   1     3866.97     3708.39    142.82 o 
  -1   3   1     9154.87    10517.95    299.62 o 
   0   3   1     6512.95     7797.01    505.16 o 
   1   3   1     7301.66     7223.50    271.56 o 
   2   3   1     1399.03     1339.55     62.97 o 
   3   3   1     4658.10     5012.64    195.08 o 
   4   3   1       13.22       27.93     19.41 o 
   5   3   1      425.38      467.30     29.08 o 
  -5   4   1      121.41      117.12     22.47 o 
  -4   4   1      793.91      842.72     37.62 o 
  -3   4   1     1337.85     1364.32     44.69 o 
  -2   4   1     5915.22     6233.89    284.03 o 
  -1   4   1     9105.03    10380.08    328.17 o 
   0   4   1     1920.45     2056.05     57.84 o 
   1   4   1     7275.10     7695.65    300.99 o 
   2   4   1      382.63      398.82     23.77 o 
   3   4   1     2628.80     3061.24    131.56 o 
   4   4   1        9.89       26.70     17.18 o 
   5   4   1      250.72      368.23     25.23 o 
  -5   5   1       76.22      109.87     19.74 o 
  -4   5   1      836.42      853.09     29.90 o 
  -3   5   1     1914.67     1728.78     75.47 o 
  -2   5   1     2884.54     3037.52    108.44 o 
  -1   5   1     3478.58     3411.59    128.37 o 
   0   5   1      931.08      930.53     24.97 o 
   1   5   1     2995.56     3095.55    121.52 o 
   2   5   1       35.36       60.32     19.59 o 
   3   5   1      442.49      510.89     37.00 o 
   4   5   1        5.56        4.59     16.05 o 
  -4   6   1      464.92      451.65     25.63 o 
  -3   6   1      742.58      714.61     25.70 o 
  -2   6   1      378.94      395.19     22.49 o 
  -1   6   1      810.02      908.20     29.61 o 
   0   6   1      664.79      648.92     17.54 o 
   1   6   1     1868.15     1849.59     81.76 o 
   2   6   1      171.29      145.99     19.90 o 
   3   6   1      425.28      498.07     27.56 o 
  -4   7   1      432.94      446.67     26.70 o 
  -3   7   1      281.97      255.62     18.97 o 
  -2   7   1      232.59      236.21     20.95 o 
  -1   7   1      473.07      416.64     22.06 o 
   0   7   1      703.61      711.27     21.12 o 
   1   7   1     1713.00     1798.84     74.26 o 
   2   7   1      115.60      136.99     21.54 o 
  -3   8   1      114.57      115.18     16.47 o 
  -2   8   1      352.66      416.22     24.55 o 
  -1   8   1      848.35      814.06     31.49 o 
   0   8   1      449.22      425.12     16.53 o 
   1   8   1      819.76      836.24     55.16 o 
  -1  -8   2      658.32      650.80     29.30 o 
   0  -8   2      140.41      122.16     11.86 o 
   1  -8   2      629.39      688.12     27.70 o 
   2  -8   2      289.89      284.03     19.94 o 
   3  -8   2      110.95       96.97     16.74 o 
  -2  -7   2       52.96       45.50     18.23 o 
  -1  -7   2      623.13      605.74     28.65 o 
   0  -7   2      180.76      188.36     17.45 o 
   1  -7   2      847.90      825.73     32.95 o 
   2  -7   2      399.82      415.21     22.41 o 
   3  -7   2      295.69      310.59     21.00 o 
   4  -7   2      435.27      485.82     26.71 o 
  -3  -6   2      592.47      635.47     28.96 o 
  -2  -6   2       12.72       26.23     14.56 o 
  -1  -6   2     1867.68     1916.50     70.32 o 
   0  -6   2      702.56      754.50     24.76 o 
   1  -6   2     1986.24     1944.81     92.08 o 
   2  -6   2      839.75      873.09     31.49 o 
   3  -6   2      861.50      822.75     29.24 o 
   4  -6   2      821.60      899.76     31.75 o 
  -4  -5   2        9.96      -15.76     16.03 o 
  -3  -5   2      647.14      636.15     41.07 o 
  -2  -5   2      875.62      878.34     40.65 o 
  -1  -5   2     7277.66     7160.68    329.28 o 
   0  -5   2     2701.52     2736.00    107.60 o 
   1  -5   2     3722.19     4036.54    153.00 o 
   2  -5   2     1308.05     1508.86     60.77 o 
   3  -5   2      963.85      997.97     36.89 o 
   4  -5   2     1226.26     1268.64     55.73 o 
   5  -5   2       36.55       62.69     18.72 o 
  -5  -4   2      466.71      441.25     24.41 o 
  -4  -4   2       32.46       33.83     17.74 o 
  -3  -4   2     3379.72     3211.01    155.32 o 
  -2  -4   2        8.23       61.35     16.00 o 
  -1  -4   2    13328.53    14058.58    410.08 o 
   0  -4   2     2386.44     2329.48     77.38 o 
   1  -4   2     1817.43     1762.80     60.25 o 
   2  -4   2     1920.88     2150.26     96.35 o 
   3  -4   2     1282.46     1399.53     47.46 o 
   4  -4   2      288.10      304.20     23.83 o 
   5  -4   2       70.08       43.67     18.56 o 
  -5  -3   2     1115.73     1007.02     47.89 o 
  -4  -3   2       53.34       66.91     18.57 o 
  -3  -3   2     3979.15     4355.97    168.85 o 
  -2  -3   2      779.50      813.39     35.08 o 
  -1  -3   2     5798.10     5307.01    234.20 o 
   0  -3   2      633.48      567.72     13.52 o 
   1  -3   2     5566.42     6065.60    227.51 o 
   2  -3   2     2260.18     2442.71    102.84 o 
   3  -3   2     1653.04     1606.11     62.86 o 
   4  -3   2     1485.56     1457.61     48.88 o 
   5  -3   2      262.60      224.25     29.17 o 
  -5  -2   2      694.06      735.14     42.10 o 
  -4  -2   2        1.75       15.10     16.86 o 
  -3  -2   2     3251.47     3541.44    138.55 o 
  -2  -2   2      718.34      700.22     37.51 o 
  -1  -2   2     3675.17     3692.69    183.07 o 
   0  -2   2     4517.81     4638.10    111.39 o 
   1  -2   2    13304.36    13557.22    284.52 o 
   2  -2   2     7131.22     6867.28    275.70 o 
   3  -2   2     1975.91     1901.83     74.27 o 
   4  -2   2     1153.37     1141.23     45.22 o 
   5  -2   2      283.21      180.00     32.80 o 
   6  -2   2      417.75      562.89     44.49 o 
  -5  -1   2      327.12      355.14     26.09 o 
  -4  -1   2       63.40       58.90     18.71 o 
  -3  -1   2     4864.50     4596.07    168.16 o 
  -2  -1   2     1460.54     1588.21     66.63 o 
  -1  -1   2    14051.09    14445.05    282.12 o 
   0  -1   2     4000.01     4311.47    190.57 o 
   1  -1   2    49557.53    49289.87    472.11 o 
   2  -1   2     9344.97     7701.99    327.82 o 
   3  -1   2     3506.53     3293.01    132.96 o 
   4  -1   2     1233.10     1270.82     42.27 o 
   5  -1   2      140.23      106.71     23.26 o 
   6  -1   2      181.97      189.41     29.26 o 
  -6   0   2        7.57       -5.25     19.45 o 
  -5   0   2     1193.41     1284.83     65.90 o 
  -3   0   2    12306.06    12466.62    396.52 o 
  -2   0   2     1572.59     1678.12     69.85 o 
  -1   0   2    21134.72    22357.45    347.23 o 
   0   0   2     6309.56     3591.00   2035.24 o 
   1   0   2    16450.79    16607.84    272.71 o 
   2   0   2     2983.90     3087.90    113.15 o 
   4   0   2     1542.90     1635.08     67.24 o 
   5   0   2      172.28      138.14     22.75 o 
   6   0   2      251.67      251.68     28.18 o 
  -6   1   2        2.84        8.87     23.29 o 
  -5   1   2     1494.40     1702.75     67.42 o 
  -4   1   2        9.25       18.66     22.07 o 
  -3   1   2     9465.73     7988.24    271.99 o 
  -2   1   2     2121.15     2173.81     79.80 o 
  -1   1   2    20078.74    20649.88    338.98 o 
   0   1   2     8396.57     9347.05   1019.26 o 
   2   1   2     2628.14     2915.73    110.19 o 
   3   1   2     2053.13     2131.12    100.60 o 
   4   1   2     1972.56     2290.63     82.33 o 
   5   1   2      152.65      106.84     22.42 o 
  -6   2   2       68.21       42.43     30.14 o 
  -5   2   2     1542.10     1276.45     49.86 o 
  -4   2   2       38.18       33.65     24.68 o 
  -3   2   2     1398.07     1335.35     46.85 o 
  -2   2   2      178.50      244.52     15.48 o 
  -1   2   2     6651.09     6853.71    217.31 o 
   0   2   2     3176.25     3189.20     95.44 o 
   1   2   2     4679.08     4792.83    200.70 o 
   2   2   2     3243.27     3367.68    135.26 o 
   3   2   2     3968.47     4427.24    167.14 o 
   4   2   2     1983.94     2133.30     86.53 o 
   5   2   2      150.53      120.22     23.09 o 
  -6   3   2        1.03       43.46     30.90 o 
  -5   3   2      883.45      896.54     43.53 o 
  -4   3   2       54.37       71.70     19.47 o 
  -3   3   2     3116.34     2957.89    123.60 o 
  -2   3   2       57.92       68.17     13.44 o 
  -1   3   2    11052.46    11986.71    315.74 o 
   0   3   2    10358.64    11660.41    372.88 o 
   1   3   2     7099.18     6740.63    262.31 o 
   2   3   2     3447.10     3593.70    136.46 o 
   3   3   2     3125.20     3186.81    124.58 o 
   4   3   2      686.73      731.31     34.12 o 
   5   3   2       67.32       76.63     19.02 o 
  -5   4   2      743.05      852.11     36.27 o 
  -4   4   2        0.03       -9.76     16.80 o 
  -3   4   2     2766.62     2571.81     97.80 o 
  -2   4   2      210.56      276.45     18.34 o 
  -1   4   2    12300.93    13192.73    366.39 o 
   0   4   2      868.43      832.46     26.11 o 
   1   4   2     4643.46     4536.42    160.98 o 
   2   4   2     1927.26     1848.27     73.02 o 
   3   4   2      190.57      188.94     21.63 o 
   4   4   2      489.69      524.08     28.41 o 
  -5   5   2      616.58      672.88     32.43 o 
  -4   5   2        2.27       11.83     15.41 o 
  -3   5   2     4450.87     4021.70    142.65 o 
  -2   5   2      214.88      275.84     20.67 o 
  -1   5   2     2972.67     3141.18    118.04 o 
   0   5   2      293.99      276.79     22.62 o 
   1   5   2     1674.78     1778.74     82.39 o 
   2   5   2      906.03      900.75     36.42 o 
   3   5   2      517.92      516.85     27.80 o 
   4   5   2      226.43      239.10     22.74 o 
  -4   6   2        0.66       -8.13     15.98 o 
  -3   6   2     1474.82     1446.14     63.08 o 
  -2   6   2      316.74      359.61     21.45 o 
  -1   6   2      797.08      824.34     26.08 o 
   0   6   2      355.40      368.36     14.46 o 
   1   6   2     1703.57     1731.59     70.37 o 
   2   6   2     1334.49     1403.69     85.47 o 
   3   6   2      297.80      353.13     24.42 o 
  -4   7   2        1.19       17.65     16.97 o 
  -3   7   2      886.70      759.00     32.41 o 
  -2   7   2       88.80       92.45     18.10 o 
  -1   7   2     1255.41     1275.75     44.77 o 
   0   7   2      287.97      293.83     14.23 o 
   1   7   2     1372.57     1469.95     81.31 o 
   2   7   2      484.98      491.62     27.60 o 
  -2   8   2       43.12       29.86     19.34 o 
  -1   8   2     1063.94     1018.25     39.84 o 
   0   8   2      220.00      209.05     21.22 o 
   1   8   2      369.01      407.34     25.66 o 
  -1  -8   3        4.07        4.27     16.16 o 
   0  -8   3      727.11      673.16     19.79 o 
   1  -8   3        6.02       -3.34     16.80 o 
   2  -8   3      763.38      779.08     30.00 o 
  -2  -7   3      749.94      765.62     30.71 o 
  -1  -7   3       30.52       19.95     19.38 o 
   0  -7   3      853.75      829.14     25.12 o 
   1  -7   3       21.90        5.59     15.56 o 
   2  -7   3      901.27      912.80     28.85 o 
   3  -7   3       20.48        3.01     14.50 o 
   4  -7   3      453.21      459.75     25.91 o 
  -3  -6   3      108.06      155.64     23.56 o 
  -2  -6   3      492.64      534.04     27.37 o 
  -1  -6   3       40.36       43.00     16.75 o 
   0  -6   3     4115.15     3980.11    108.83 o 
   1  -6   3      106.68      145.17     17.21 o 
   2  -6   3     2250.16     2432.65     88.55 o 
   3  -6   3       76.33       93.43     17.05 o 
   4  -6   3      638.19      618.64     27.94 o 
  -4  -5   3      523.36      560.63     28.19 o 
  -3  -5   3      249.83      221.32     21.12 o 
  -2  -5   3     1619.69     1586.62     67.12 o 
  -1  -5   3      339.64      395.75     22.49 o 
   0  -5   3    10635.41    10401.25    254.27 o 
   1  -5   3      270.06      359.94     23.12 o 
   2  -5   3     3432.10     3834.44    131.16 o 
   3  -5   3      176.70      195.37     18.69 o 
   4  -5   3     1137.19     1185.91     49.88 o 
   5  -5   3       68.76       95.87     19.17 o 
  -5  -4   3      336.14      268.48     22.21 o 
  -4  -4   3     1557.04     1605.61     71.21 o 
  -3  -4   3      282.81      296.63     22.20 o 
  -2  -4   3     7520.53     7497.79    331.84 o 
  -1  -4   3      561.68      639.11     26.36 o 
   0  -4   3     8623.58     8907.21    201.67 o 
   1  -4   3        5.02       26.17     10.48 o 
   2  -4   3     2648.05     2744.00    101.53 o 
   3  -4   3      370.71      410.23     21.94 o 
   4  -4   3     1412.04     1431.88     47.86 o 
   5  -4   3       55.67       36.79     18.90 o 
  -5  -3   3      265.19      268.06     22.41 o 
  -4  -3   3     1907.22     1919.29     84.66 o 
  -3  -3   3      623.99      595.19     29.79 o 
  -2  -3   3     5259.51     5126.39    255.87 o 
  -1  -3   3      452.99      444.84     20.81 o 
   0  -3   3     4017.98     3881.46    121.84 o 
   1  -3   3      203.94      288.19     13.77 o 
   2  -3   3     7365.56     7659.17    294.53 o 
   3  -3   3      774.65      744.08     29.02 o 
   4  -3   3     1015.95      980.30     40.35 o 
   5  -3   3      218.22      155.11     28.43 o 
  -5  -2   3      430.97      463.52     26.76 o 
  -4  -2   3      960.71      873.42     50.91 o 
  -3  -2   3      674.92      664.31     29.34 o 
  -2  -2   3    11781.63    11908.12    342.52 o 
  -1  -2   3       57.74       91.71     10.99 o 
   0  -2   3     7804.22     7848.34    147.08 o 
   1  -2   3      276.70      349.82     13.21 o 
   2  -2   3    17618.58    18530.09    421.21 o 
   3  -2   3     1436.04     1317.57     52.74 o 
   4  -2   3     2298.09     2081.53     93.18 o 
   5  -2   3      261.29      174.27     31.43 o 
   6  -2   3      160.20      157.79     36.19 o 
  -5  -1   3       28.25       24.77     19.08 o 
  -4  -1   3     1269.04     1178.80     48.01 o 
  -3  -1   3     1839.79     1805.52     75.47 o 
  -2  -1   3    12255.88    11524.79    315.36 o 
   0  -1   3    15991.85    15352.68    367.70 o 
   1  -1   3     6713.08     7748.00    211.52 o 
   2  -1   3    16226.70    13685.95    375.00 o 
   3  -1   3      716.74      532.70     28.29 o 
   4  -1   3      969.72      944.31     45.20 o 
   5  -1   3      159.49       83.55     22.80 o 
   6  -1   3      177.35      208.03     28.52 o 
  -6   0   3      149.88      145.57     27.69 o 
  -5   0   3      196.20      190.06     24.10 o 
  -4   0   3     3144.14     3061.48    128.12 o 
  -3   0   3     1887.81     1906.58     92.23 o 
  -2   0   3    19999.26    20035.55    429.99 o 
  -1   0   3      420.85      471.60     24.11 o 
   0   0   3    20786.00    17366.15   1841.48 o 
   1   0   3     1840.13     1489.45     69.89 o 
   2   0   3     3347.71     3193.99    117.95 o 
   3   0   3       12.10      -13.67     13.67 o 
   4   0   3     1119.06     1200.63     56.82 o 
   5   0   3      371.56      349.42     28.10 o 
   6   0   3      138.99      161.16     25.20 o 
  -6   1   3      190.77      156.97     28.40 o 
  -5   1   3      586.08      578.07     35.65 o 
  -4   1   3     3548.59     3554.71    137.35 o 
  -3   1   3     1224.96     1179.66     44.90 o 
  -2   1   3     6267.27     5192.08    184.94 o 
  -1   1   3     1909.84     2073.04     69.38 o 
   0   1   3    27113.04    26718.96   2724.05 o 
   1   1   3      918.29      792.03     46.85 o 
   2   1   3     2843.03     2781.23    115.01 o 
   3   1   3      119.53       57.88     17.07 o 
   4   1   3     2840.96     3192.13    140.17 o 
   5   1   3      358.23      332.03     28.92 o 
  -6   2   3      271.99      229.20     36.56 o 
  -5   2   3      488.34      440.76     36.21 o 
  -4   2   3     2101.14     1739.11     61.12 o 
  -3   2   3      251.73      277.50     24.35 o 
  -2   2   3     3258.61     3379.62    127.71 o 
  -1   2   3     1745.03     1927.87     69.51 o 
   0   2   3    18441.36    19577.99   1224.63 o 
   1   2   3      738.58      563.72     24.96 o 
   2   2   3     7842.04     7463.07    286.80 o 
   4   2   3     2456.11     2565.15     96.86 o 
   5   2   3      237.84      185.82     28.41 o 
  -5   3   3      509.80      457.38     35.04 o 
  -4   3   3     1600.96     1646.66     65.40 o 
  -3   3   3       76.75       75.20     17.23 o 
  -2   3   3     7745.32     6674.98    282.86 o 
  -1   3   3      582.74      732.60     40.56 o 
   0   3   3    20916.86    22061.52    519.62 o 
   1   3   3      264.09      295.83     18.09 o 
   2   3   3     7436.03     7290.55    303.46 o 
   3   3   3      583.00      518.68     38.89 o 
   4   3   3      849.88      996.17     41.03 o 
   5   3   3       70.24       83.37     19.84 o 
  -5   4   3      355.54      431.12     29.72 o 
  -4   4   3     1304.03     1280.62     40.70 o 
  -3   4   3      778.26      730.41     25.54 o 
  -2   4   3    10358.70    10582.95    349.13 o 
  -1   4   3      195.66      245.35     16.40 o 
   0   4   3     9185.14     9671.96    478.85 o 
   1   4   3        4.35       11.30     13.45 o 
   2   4   3     2855.84     3034.85    123.95 o 
   3   4   3       39.25       32.63     17.59 o 
   4   4   3      179.54      209.57     21.91 o 
  -5   5   3      185.56      228.08     22.97 o 
  -4   5   3      939.56      833.63     42.45 o 
  -3   5   3       69.49       85.58     15.77 o 
  -2   5   3     4325.75     4571.27    168.91 o 
  -1   5   3       14.69       28.43     13.10 o 
   0   5   3     1157.22     1083.20     36.51 o 
   1   5   3        4.22        1.43     15.77 o 
   2   5   3     2007.00     1784.65     90.05 o 
   3   5   3      226.06      269.98     25.28 o 
   4   5   3      329.71      331.08     25.96 o 
  -4   6   3      467.69      463.65     25.65 o 
  -3   6   3      683.33      683.73     26.16 o 
  -2   6   3     1089.52     1071.36     49.38 o 
  -1   6   3        1.67       13.34     12.93 o 
   0   6   3     1452.41     1460.91     39.46 o 
   1   6   3        8.50       42.07     16.42 o 
   2   6   3     2116.97     2333.25    104.37 o 
   3   6   3       34.45       40.48     19.72 o 
  -4   7   3      173.83      180.56     21.03 o 
  -3   7   3      120.42      131.46     16.81 o 
  -2   7   3     1077.71     1051.09     41.71 o 
  -1   7   3       42.22       41.42     13.96 o 
   0   7   3     2600.76     2409.46     67.58 o 
   1   7   3        0.34      -17.42     18.41 o 
   2   7   3     1064.25     1046.58     38.65 o 
  -2   8   3      677.74      634.10     37.87 o 
  -1   8   3       20.98       47.64     14.27 o 
   0   8   3     1140.93     1139.86     60.47 o 
   1   8   3       28.92       30.98     18.56 o 
  -1  -8   4      564.05      565.05     27.38 o 
   0  -8   4      217.47      192.21     27.24 o 
   1  -8   4      346.02      322.68     21.18 o 
   2  -8   4       18.07       42.66     13.99 o 
  -2  -7   4      294.04      296.54     24.91 o 
  -1  -7   4      274.10      271.77     22.06 o 
   0  -7   4      647.45      618.10     28.20 o 
   1  -7   4     1354.06     1306.10     50.80 o 
   2  -7   4      238.35      241.11     19.03 o 
   3  -7   4      642.73      570.60     37.45 o 
   4  -7   4        8.05       13.05     16.59 o 
  -3  -6   4      441.00      419.57     24.83 o 
  -2  -6   4      597.46      576.50     36.55 o 
  -1  -6   4     1729.81     1878.51     70.72 o 
   0  -6   4     1748.48     1722.86    102.08 o 
   1  -6   4     4566.10     5085.29    185.94 o 
   2  -6   4      131.25      151.72     17.51 o 
   3  -6   4     1179.38     1194.66     46.00 o 
   4  -6   4        9.25      -13.37     17.47 o 
  -4  -5   4      837.12      912.80     34.56 o 
  -3  -5   4     1053.66     1051.61     55.68 o 
  -2  -5   4     1531.38     1587.16     45.84 o 
  -1  -5   4     3155.26     3323.75    142.96 o 
   0  -5   4     2783.13     2761.07    105.66 o 
   1  -5   4     4598.46     4766.66    159.09 o 
   2  -5   4       78.96      106.97     15.56 o 
   3  -5   4     1225.51     1308.95     46.75 o 
   4  -5   4       20.98       27.74     16.74 o 
   5  -5   4      234.79      255.87     22.66 o 
  -4  -4   4     1276.48     1261.09     54.93 o 
  -3  -4   4     1856.95     1775.96     88.28 o 
  -2  -4   4     2187.41     2061.84     95.72 o 
  -1  -4   4     4479.99     4431.65    157.80 o 
   0  -4   4     1300.38     1319.12     40.16 o 
   1  -4   4     2080.90     1996.84     78.88 o 
   2  -4   4      633.69      710.49     25.42 o 
   3  -4   4     1945.60     2009.36     85.71 o 
   5  -4   4      408.20      407.54     25.53 o 
  -5  -3   4       88.28       68.78     19.06 o 
  -4  -3   4     1372.31     1453.61     70.38 o 
  -3  -3   4      476.58      429.67     24.24 o 
  -2  -3   4     3111.32     3267.80    126.54 o 
  -1  -3   4     5808.04     5939.59    249.65 o 
   0  -3   4     1540.06     1576.58     41.01 o 
   1  -3   4     3913.04     4067.41    200.61 o 
   2  -3   4     2703.13     2853.15    115.13 o 
   3  -3   4     5426.59     5409.31    210.63 o 
   4  -3   4       28.66       32.69     17.72 o 
   5  -3   4      580.08      692.20     34.11 o 
  -5  -2   4      266.67      220.33     23.78 o 
  -4  -2   4      508.87      488.64     26.27 o 
  -3  -2   4      177.11      162.31     20.04 o 
  -2  -2   4     2907.52     2476.02    100.15 o 
  -1  -2   4     8887.64     8614.28    254.62 o 
   0  -2   4     4926.79     5616.53    199.07 o 
   1  -2   4    18730.01    20016.13    369.12 o 
   2  -2   4     3342.24     3821.46    136.60 o 
   3  -2   4     7761.48     7628.62    314.78 o 
   4  -2   4        3.18      -12.92     28.07 o 
   5  -2   4      610.29      452.31     38.48 o 
   6  -2   4       12.03       12.48     33.43 o 
  -5  -1   4       28.64       52.85     21.30 o 
  -4  -1   4     1566.21     1677.46     68.80 o 
  -3  -1   4     2802.02     2539.87    104.96 o 
  -2  -1   4    16662.78    16907.13    378.90 o 
  -1  -1   4    22583.28    22991.41    383.51 o 
   0  -1   4     6779.26     6854.19    429.81 o 
   1  -1   4     8556.71     7038.27    211.94 o 
   2  -1   4       56.72       78.21     13.86 o 
   4  -1   4       44.31       38.67     20.02 o 
   5  -1   4      692.27      618.80     34.02 o 
   6  -1   4        9.34        9.46     21.40 o 
  -6   0   4      483.39      545.24     38.42 o 
  -5   0   4      439.97      498.83     30.09 o 
  -4   0   4     3610.98     3645.59    151.87 o 
  -3   0   4     3791.78     4011.58    155.83 o 
  -2   0   4     8808.70     8022.50    311.49 o 
  -1   0   4     7267.19     7016.93    254.48 o 
   0   0   4     3248.05     2862.41    252.96 o 
   1   0   4    32747.80    31647.12    429.49 o 
   2   0   4      561.21      494.53     24.43 o 
   3   0   4     1971.11     2010.45     96.48 o 
   4   0   4       94.37      103.91     22.02 o 
   5   0   4      753.52      633.25     41.05 o 
  -6   1   4      510.59      541.97     37.62 o 
  -5   1   4      126.99      128.84     27.58 o 
  -4   1   4     3270.69     3206.51    139.07 o 
  -3   1   4     2861.27     2465.10    106.75 o 
  -1   1   4     1007.25     1090.84     39.05 o 
   0   1   4      593.42      496.73     51.19 o 
   1   1   4     5805.81     5582.42    205.73 o 
   2   1   4      417.98      330.82     21.00 o 
   3   1   4     3465.75     3829.16    148.26 o 
   4   1   4       78.67      117.03     22.76 o 
   5   1   4     1125.38     1470.44     76.85 o 
  -6   2   4      188.68      162.85     34.54 o 
  -5   2   4      226.18      151.57     30.33 o 
  -4   2   4     2319.26     1740.59    106.58 o 
  -3   2   4     1573.81     1649.73     41.22 o 
  -2   2   4     2697.13     2917.72    109.93 o 
  -1   2   4     4082.32     4127.49    176.31 o 
   0   2   4     8882.60     9401.76    810.46 o 
   1   2   4    19972.37    19873.08    420.99 o 
   3   2   4     4671.07     4524.98    173.11 o 
   4   2   4       32.62       35.64     19.92 o 
   5   2   4      514.78      577.10     32.94 o 
  -5   3   4      105.95      108.76     29.12 o 
  -4   3   4     1913.28     2003.51     85.97 o 
  -3   3   4     1443.04     1374.61     45.60 o 
  -2   3   4     5622.75     5384.88    241.20 o 
  -1   3   4     9179.15    10071.29    289.89 o 
   0   3   4     5978.33     6674.97    388.75 o 
   1   3   4     6603.44     6575.04    282.97 o 
   2   3   4      746.63      637.73     37.84 o 
   3   3   4     2907.71     2951.45    122.20 o 
   4   3   4        4.01       -3.43     17.90 o 
   5   3   4      270.52      356.78     28.34 o 
  -5   4   4       87.42      103.40     23.79 o 
  -4   4   4     1851.80     1674.61     67.49 o 
  -3   4   4     1226.89     1141.45     43.22 o 
  -2   4   4     3720.30     4025.01    150.82 o 
  -1   4   4     6871.03     7464.50    283.52 o 
   0   4   4      990.24      992.81     63.17 o 
   1   4   4     1079.81     1064.29     38.95 o 
   2   4   4      237.00      206.70     21.13 o 
   3   4   4     1320.88     1273.86     69.57 o 
   4   4   4        5.16       25.75     17.98 o 
  -5   5   4      117.60      128.86     21.91 o 
  -4   5   4      663.52      694.57     27.71 o 
  -3   5   4      450.18      405.88     20.81 o 
  -2   5   4     2558.21     2463.32     99.85 o 
  -1   5   4     1860.46     1992.29     78.86 o 
   0   5   4      330.53      320.82     25.10 o 
   1   5   4     1268.79     1271.29     44.38 o 
   2   5   4      238.91      261.22     21.15 o 
   3   5   4     1571.25     1719.38     57.89 o 
   4   5   4        8.95       17.91     17.62 o 
  -4   6   4      261.44      274.67     22.07 o 
  -3   6   4      789.36      748.99     27.08 o 
  -2   6   4     1468.48     1481.74     49.83 o 
  -1   6   4     1126.20     1180.95     62.43 o 
   0   6   4      819.36      757.62     27.75 o 
   1   6   4     1867.15     1961.31     83.36 o 
   2   6   4      286.83      306.71     23.69 o 
   3   6   4      994.96     1086.14     45.38 o 
  -4   7   4      312.84      332.56     23.98 o 
  -3   7   4      160.66      155.21     16.35 o 
  -2   7   4      761.00      831.61     29.64 o 
  -1   7   4     1017.72      947.76     49.02 o 
   0   7   4      566.68      568.09     17.25 o 
   1   7   4     1645.26     1622.38     71.34 o 
   2   7   4       54.42       69.65     18.00 o 
  -2   8   4      316.09      353.97     22.57 o 
  -1   8   4      422.34      382.56     23.82 o 
   0   8   4      324.89      308.16     14.54 o 
   1   8   4      375.67      392.68     27.45 o 
  -1  -8   5      345.42      355.80     23.93 o 
   0  -8   5       89.17       92.93     11.46 o 
   1  -8   5      450.12      437.30     23.55 o 
   2  -8   5      187.99      185.52     17.87 o 
  -2  -7   5       33.48       22.26     16.93 o 
  -1  -7   5      630.70      620.47     28.76 o 
   0  -7   5      146.71      153.54     18.28 o 
   1  -7   5     1304.33     1330.42     34.72 o 
   2  -7   5      942.30      954.14     39.96 o 
   3  -7   5      346.45      329.18     21.97 o 
   4  -7   5      233.90      260.64     22.63 o 
  -3  -6   5     1057.38      990.45     40.02 o 
  -2  -6   5       40.63       53.81     16.74 o 
  -1  -6   5      905.13      856.11     42.25 o 
   0  -6   5      608.02      614.62     49.34 o 
   1  -6   5     3531.87     3487.91    129.04 o 
   2  -6   5     1239.73     1281.89     42.49 o 
   3  -6   5      549.13      572.82     25.80 o 
   4  -6   5      396.31      459.11     24.74 o 
  -4  -5   5        6.92       -9.63     17.40 o 
  -3  -5   5     2813.89     2708.38    120.26 o 
  -2  -5   5      514.24      533.44     24.80 o 
  -1  -5   5     7593.84     7395.68    324.28 o 
   0  -5   5     1200.10     1187.29     26.86 o 
   1  -5   5     3286.54     3445.59    131.01 o 
   2  -5   5      690.91      645.15     36.58 o 
   3  -5   5      459.48      479.07     23.13 o 
   4  -5   5      534.69      552.97     26.57 o 
   5  -5   5      181.47      148.26     20.73 o 
  -4  -4   5        0.15       27.58     15.87 o 
  -3  -4   5     3445.44     3418.46    136.77 o 
  -2  -4   5      284.23      299.28     20.13 o 
  -1  -4   5     6245.33     6271.02    273.48 o 
   0  -4   5     1032.67     1074.89     34.59 o 
   1  -4   5     1569.96     1519.56     62.28 o 
   2  -4   5     1064.89     1159.13     45.34 o 
   3  -4   5     1354.33     1193.44     68.11 o 
   4  -4   5     1376.93     1535.95     61.89 o 
   5  -4   5       56.52       52.28     18.12 o 
  -5  -3   5     1013.54      913.55     36.59 o 
  -4  -3   5       26.87       38.37     17.42 o 
  -3  -3   5     1917.21     1809.08     86.70 o 
  -2  -3   5       92.16      142.78     15.19 o 
  -1  -3   5     6178.14     6474.11    250.92 o 
   0  -3   5     1622.17     1755.68     45.25 o 
   1  -3   5     1999.68     1945.62     67.25 o 
   2  -3   5     2408.31     2421.31     93.01 o 
   3  -3   5     3237.46     3017.29    111.44 o 
   4  -3   5     1230.51     1253.94     36.12 o 
   5  -3   5      151.36       96.83     20.98 o 
  -5  -2   5      757.20      775.21     31.38 o 
  -4  -2   5       19.65       42.94     16.38 o 
  -3  -2   5     2404.91     2686.14    110.92 o 
  -2  -2   5      112.17      128.84     14.34 o 
  -1  -2   5    19595.01    20381.96    395.44 o 
   0  -2   5     6467.32     6653.13    260.04 o 
   1  -2   5    11372.88    11661.48    300.02 o 
   2  -2   5     5541.29     5505.98    252.16 o 
   3  -2   5     2257.19     2223.81     79.28 o 
   4  -2   5     1479.73     1627.20     60.29 o 
   5  -2   5      109.28       36.63     27.69 o 
  -5  -1   5     1098.12     1190.01     35.94 o 
  -4  -1   5      120.84      113.07     19.15 o 
  -3  -1   5     8386.20     8535.32    328.92 o 
  -2  -1   5     2359.01     2494.19    108.01 o 
  -1  -1   5    29429.25    29647.89    451.38 o 
   0  -1   5     5014.61     5055.31    284.00 o 
   1  -1   5    22014.20    20840.57    381.92 o 
   2  -1   5     2593.55     2246.51     98.96 o 
   4  -1   5      393.52      350.49     28.77 o 
   5  -1   5       90.67       49.90     19.36 o 
  -6   0   5       41.29       49.68     23.04 o 
  -5   0   5      821.71      878.42     38.18 o 
  -4   0   5       12.06      -11.70     18.81 o 
  -3   0   5    10820.19    10571.86    406.55 o 
  -2   0   5     1266.57     1311.06     67.14 o 
  -1   0   5     5985.18     5229.40    241.61 o 
   0   0   5      147.98      134.81     10.24 o 
   1   0   5     2511.63     2025.31     84.43 o 
   2   0   5     1706.28     1663.45     76.27 o 
   4   0   5      626.12      659.58     30.95 o 
   5   0   5      314.50      212.35     27.08 o 
  -6   1   5        2.35       11.87     21.04 o 
  -5   1   5     1752.06     1835.70     72.20 o 
  -4   1   5       43.77       11.59     23.52 o 
  -3   1   5     5775.09     4797.51    183.93 o 
  -2   1   5      296.93      213.11     21.66 o 
  -1   1   5     1486.01     1521.87     58.66 o 
   0   1   5      298.77      285.34     26.85 o 
   1   1   5    20054.97    18274.84    378.31 o 
   2   1   5     3702.82     3923.13    145.04 o 
   3   1   5     1813.45     1984.18     89.45 o 
   4   1   5     1494.30     1798.23     81.30 o 
   5   1   5      192.58      192.95     23.76 o 
  -6   2   5       29.79        8.87     24.43 o 
  -5   2   5      300.41      243.37     31.03 o 
  -4   2   5       73.75       86.32     23.97 o 
  -3   2   5     4039.44     4054.30    152.57 o 
  -2   2   5     1964.14     2427.16    105.33 o 
  -1   2   5    17562.98    18510.93    366.93 o 
   0   2   5     3333.14     3410.62    172.15 o 
   1   2   5    11244.39    10885.24    325.73 o 
   2   2   5     4130.99     4214.67    157.97 o 
   3   2   5     2500.65     2467.13    107.95 o 
   4   2   5     1465.27     1672.48     74.82 o 
   5   2   5      120.55       96.97     23.28 o 
  -5   3   5      926.02      894.85     41.91 o 
  -4   3   5       23.76       40.94     19.36 o 
  -3   3   5     4887.68     4562.94    180.70 o 
  -2   3   5      186.33      196.26     15.63 o 
  -1   3   5    17044.08    17729.52    389.54 o 
   0   3   5     5081.22     5298.61    161.36 o 
   1   3   5     7918.29     8046.63    316.15 o 
   2   3   5     1005.12      887.52     41.26 o 
   3   3   5      877.24      793.26     41.10 o 
   4   3   5      269.29      335.02     24.93 o 
   5   3   5        6.55       17.25     16.25 o 
  -5   4   5     1257.76     1388.06     80.12 o 
  -4   4   5       21.59       27.55     18.33 o 
  -3   4   5     3894.04     3549.69    131.70 o 
  -2   4   5      372.50      445.48     20.41 o 
  -1   4   5     6985.21     6975.91    277.86 o 
   0   4   5     2461.72     2532.17     72.99 o 
   1   4   5      760.36      807.57     45.35 o 
   2   4   5      410.43      403.83     24.00 o 
   3   4   5      668.44      622.00     31.03 o 
   4   4   5      523.45      600.36     29.09 o 
  -5   5   5      808.19      875.53     34.75 o 
  -4   5   5       17.52       -0.23     18.70 o 
  -3   5   5     1038.55      992.63     40.06 o 
  -2   5   5       46.15       79.86     16.48 o 
  -1   5   5     2169.36     2282.20    100.05 o 
   0   5   5      405.64      384.18     31.14 o 
   1   5   5      921.47      919.10     39.44 o 
   2   5   5      774.97      671.50     29.31 o 
   3   5   5      608.31      643.97     29.96 o 
   4   5   5      356.93      436.52     25.91 o 
  -4   6   5        1.83       41.54     16.35 o 
  -3   6   5      512.40      497.96     22.65 o 
  -2   6   5       14.44      -14.18     17.06 o 
  -1   6   5     1745.13     1790.18     64.09 o 
   0   6   5      469.38      450.03     15.63 o 
   1   6   5     2276.46     2311.02     96.38 o 
   2   6   5      827.14      855.15     32.13 o 
   3   6   5      478.55      487.20     27.96 o 
  -4   7   5       27.59       43.52     19.61 o 
  -3   7   5     1224.91     1101.59     36.39 o 
  -2   7   5       76.57       87.73     19.23 o 
  -1   7   5     1508.55     1447.80     62.59 o 
   0   7   5      231.91      223.43     20.83 o 
   1   7   5     1112.25     1216.08     63.23 o 
   2   7   5      368.18      390.41     24.87 o 
  -2   8   5       53.81       34.70     17.60 o 
  -1   8   5      459.43      407.84     21.26 o 
   0   8   5       97.11       87.51     27.30 o 
  -1  -8   6        5.44       19.84     14.76 o 
   0  -8   6      503.30      476.68     53.88 o 
   1  -8   6       17.90       25.06     16.00 o 
   2  -8   6      614.26      619.49     26.01 o 
  -2  -7   6      888.95      945.03     48.92 o 
  -1  -7   6       18.32        6.00     14.97 o 
   0  -7   6     1046.10     1081.32     29.77 o 
   1  -7   6       11.16       -9.83     14.73 o 
   2  -7   6     1766.33     1760.63     74.82 o 
   3  -7   6       77.67       82.83     17.02 o 
  -3  -6   6      255.05      239.71     22.32 o 
  -2  -6   6     2551.14     2539.35    112.60 o 
  -1  -6   6      211.09      218.54     20.22 o 
   0  -6   6     3571.32     3335.79     95.72 o 
   1  -6   6       19.05       21.55     15.94 o 
   2  -6   6     2280.63     2103.83     84.44 o 
   3  -6   6      117.85      151.14     18.78 o 
   4  -6   6      343.72      386.45     23.84 o 
  -4  -5   6      891.02      879.06     29.99 o 
  -3  -5   6      520.31      518.28     26.19 o 
  -2  -5   6     3342.69     3371.81    140.30 o 
  -1  -5   6      117.94      112.81     18.66 o 
   0  -5   6     6898.32     6354.07    203.09 o 
   1  -5   6       75.58       93.58     15.59 o 
   2  -5   6     1892.12     1938.63     64.30 o 
   3  -5   6        4.34        2.65     13.33 o 
   4  -5   6      483.99      524.54     25.47 o 
   5  -5   6      153.72      168.04     21.36 o 
  -4  -4   6     1178.16     1097.21     48.21 o 
  -3  -4   6      288.08      284.88     21.29 o 
  -2  -4   6     1783.13     1904.38     79.15 o 
  -1  -4   6      904.49      921.28     47.92 o 
   0  -4   6     6177.95     6179.20    187.82 o 
   1  -4   6       33.39       45.26     12.13 o 
   2  -4   6     1491.47     1450.89     56.63 o 
   3  -4   6       55.64       39.16     14.41 o 
   4  -4   6     1343.58     1349.92     71.89 o 
   5  -4   6       22.04       30.46     17.42 o 
  -5  -3   6      368.72      339.24     23.50 o 
  -4  -3   6     1485.35     1471.79     50.85 o 
  -3  -3   6       69.16       81.93     16.34 o 
  -2  -3   6     1607.52     1800.58     61.99 o 
  -1  -3   6      207.54      195.75     14.72 o 
   0  -3   6     9181.21     9272.06    200.63 o 
   1  -3   6        2.87       34.57     10.80 o 
   2  -3   6     6806.99     6763.38    288.45 o 
   3  -3   6      222.03      220.01     18.25 o 
   4  -3   6     2078.79     2114.13     81.18 o 
   5  -3   6      195.03      190.88     21.45 o 
  -5  -2   6      509.37      529.74     26.81 o 
  -4  -2   6     1036.58     1051.81     55.17 o 
  -3  -2   6      648.74      649.64     38.05 o 
  -2  -2   6     8154.86     7916.87    296.32 o 
  -1  -2   6     2866.46     3138.85    117.59 o 
   0  -2   6    22653.99    22306.15    621.48 o 
   1  -2   6       93.92      125.19     11.45 o 
   2  -2   6     8766.96     8448.70    314.96 o 
   3  -2   6      634.00      608.16     32.11 o 
   4  -2   6      930.36      905.85     33.81 o 
   5  -2   6       60.55       35.65     24.59 o 
  -5  -1   6      768.72      729.54     38.70 o 
  -4  -1   6     1665.82     1549.94     71.11 o 
  -3  -1   6     1905.81     1869.73     68.28 o 
  -2  -1   6    18549.99    18224.57    429.39 o 
  -1  -1   6      966.90     1088.94     29.87 o 
   0  -1   6    13799.51    14039.45    238.93 o 
   2  -1   6    12546.46    10989.60    422.74 o 
   4  -1   6     1183.01     1386.88     64.31 o 
   5  -1   6       41.73       29.01     19.06 o 
  -5   0   6      534.07      603.36     31.78 o 
  -4   0   6     3782.11     3915.38    162.23 o 
  -3   0   6     2436.70     2566.89    117.33 o 
  -2   0   6    13846.75    15002.87    429.58 o 
  -1   0   6      187.45      241.70     19.02 o 
   0   0   6     1748.02     1517.85    147.19 o 
   1   0   6     1121.03     1095.91     41.91 o 
   2   0   6     8314.38     7903.41    296.67 o 
   3   0   6      381.49      246.09     21.90 o 
   4   0   6      933.89      883.57     48.51 o 
   5   0   6      193.24      163.66     25.24 o 
  -6   1   6      342.95      304.13     32.93 o 
  -5   1   6       32.42       61.18     25.65 o 
  -4   1   6     1662.48     1692.01     76.89 o 
  -3   1   6     1515.43     1385.60     48.63 o 
  -2   1   6     6320.39     5561.40    203.97 o 
  -1   1   6       11.86       39.66     13.17 o 
   0   1   6     8628.21     8434.18    726.46 o 
   1   1   6       41.85       90.14     12.75 o 
   2   1   6     7949.92     8209.09    305.54 o 
   3   1   6      408.52      278.42     24.45 o 
   4   1   6     1512.98     1447.00     70.80 o 
   5   1   6      210.71      231.79     23.93 o 
  -5   2   6      401.88      407.72     35.98 o 
  -4   2   6     1247.52     1078.36     59.02 o 
  -3   2   6     1229.47     1343.51     49.11 o 
  -2   2   6     3298.48     3125.49    126.31 o 
  -1   2   6      456.86      476.01     17.18 o 
   0   2   6    19422.32    19702.19   1596.37 o 
   1   2   6      445.78      431.19     25.88 o 
   2   2   6     5289.57     5579.76    275.05 o 
   3   2   6      140.96      122.98     19.19 o 
   4   2   6     1043.47     1067.51     58.37 o 
   5   2   6      129.74      135.39     21.03 o 
  -5   3   6      317.96      331.10     33.22 o 
  -4   3   6     1972.89     1920.49     78.23 o 
  -3   3   6     1049.15     1056.64     42.97 o 
  -2   3   6     9885.59    10282.19    338.83 o 
  -1   3   6     1389.28     1501.00     55.19 o 
   0   3   6    14414.07    14148.51    370.39 o 
   1   3   6      859.33      838.21     42.41 o 
   2   3   6     1714.73     1795.55     88.93 o 
   3   3   6       67.76       17.58     19.44 o 
   4   3   6      962.28      897.69     48.19 o 
   5   3   6       26.64       30.65     18.67 o 
  -5   4   6      636.83      738.38     38.70 o 
  -4   4   6     2027.70     1877.37     74.25 o 
  -3   4   6      249.68      262.52     20.08 o 
  -2   4   6     2686.33     2764.79    101.62 o 
  -1   4   6      572.79      635.28     23.26 o 
   0   4   6     4179.81     4233.94    107.86 o 
   1   4   6        3.18       33.81     14.52 o 
   2   4   6     1210.65     1098.30     49.46 o 
   3   4   6      103.65       92.93     19.40 o 
   4   4   6      472.56      522.88     28.16 o 
  -5   5   6      218.86      258.29     24.22 o 
  -4   5   6      902.04      853.77     32.55 o 
  -3   5   6       59.37       30.10     14.34 o 
  -2   5   6     2639.08     2639.72    100.65 o 
  -1   5   6      389.00      409.76     20.16 o 
   0   5   6     2551.21     2402.63     91.38 o 
   1   5   6        0.66       26.05     15.74 o 
   2   5   6     1987.51     1850.26     67.32 o 
   3   5   6       73.68       94.53     20.43 o 
   4   5   6      476.95      462.12     26.68 o 
  -4   6   6      340.46      349.32     28.52 o 
  -3   6   6      218.83      218.45     19.13 o 
  -2   6   6     1771.89     1609.77     79.91 o 
  -1   6   6       67.69       45.97     14.35 o 
   0   6   6     2479.89     2346.66    108.57 o 
   1   6   6        4.97        1.99     16.13 o 
   2   6   6     1943.57     1956.52     81.47 o 
   3   6   6      114.73      131.53     21.31 o 
  -3   7   6      305.41      334.83     20.47 o 
  -2   7   6     1508.15     1333.18     62.35 o 
  -1   7   6        8.66       40.54     13.44 o 
   0   7   6     1200.63     1098.03     43.65 o 
   1   7   6        4.19       -6.78     15.68 o 
   2   7   6      486.91      488.71     26.05 o 
  -2   8   6      700.98      595.65     27.58 o 
  -1   8   6        1.11        9.01     11.23 o 
   0   8   6      343.46      292.24     16.57 o 
   0  -8   7       88.54       81.26     12.39 o 
   1  -8   7      375.59      374.07     22.72 o 
   2  -8   7      137.83      130.91     16.72 o 
  -2  -7   7      516.51      509.04     25.51 o 
  -1  -7   7      858.34      878.66     31.61 o 
   0  -7   7      343.17      339.66     15.10 o 
   1  -7   7      925.98      962.81     31.07 o 
   2  -7   7      124.06       97.54     16.25 o 
   3  -7   7      673.86      704.55     28.04 o 
  -3  -6   7      431.09      385.14     24.00 o 
  -2  -6   7     1602.64     1506.04     60.75 o 
  -1  -6   7     2020.25     1820.13     86.85 o 
   0  -6   7     1379.66     1355.02     35.42 o 
   1  -6   7     2363.20     2454.84     85.49 o 
   2  -6   7      263.59      259.84     19.09 o 
   3  -6   7      598.68      597.84     27.00 o 
   4  -6   7       10.33        5.05     15.92 o 
  -4  -5   7     1200.82     1182.76     46.94 o 
  -3  -5   7      922.96      878.31     30.77 o 
  -2  -5   7     2446.73     2302.03     99.85 o 
  -1  -5   7      975.94      961.23     39.76 o 
   0  -5   7     2094.77     1891.06     56.91 o 
   1  -5   7     2809.23     2875.15    113.66 o 
   2  -5   7       93.62      118.41     15.66 o 
   3  -5   7      954.25      955.43     37.07 o 
   4  -5   7       49.55       44.51     16.77 o 
   5  -5   7      415.10      464.38     26.60 o 
  -4  -4   7     1786.15     1712.65     66.73 o 
  -3  -4   7     1252.36     1118.94     39.30 o 
  -2  -4   7     1008.64     1047.60     42.28 o 
  -1  -4   7     1858.05     1959.03     89.54 o 
   0  -4   7     1903.98     1917.58     50.53 o 
   1  -4   7     4226.35     4414.36    152.97 o 
   2  -4   7      228.76      247.16     18.26 o 
   3  -4   7     1779.81     1662.07     66.14 o 
   4  -4   7        6.94       -1.70     17.72 o 
   5  -4   7      659.09      743.82     33.48 o 
  -5  -3   7       34.74       16.37     15.64 o 
  -4  -3   7      814.45      876.28     42.58 o 
  -3  -3   7     1336.38     1262.59     63.21 o 
  -2  -3   7     1502.61     1489.52     71.80 o 
  -1  -3   7     2409.11     2636.91    106.28 o 
   0  -3   7     4549.09     4401.03    148.28 o 
   1  -3   7     8935.80     8780.29    286.72 o 
   2  -3   7      312.44      348.65     20.00 o 
   3  -3   7     3667.49     3547.76    120.15 o 
   4  -3   7        2.88       -2.03     17.74 o 
   5  -3   7      271.20      247.96     21.80 o 
  -5  -2   7       64.09       88.96     19.41 o 
  -4  -2   7     2004.86     1942.28     90.19 o 
  -3  -2   7     1317.84     1327.09     60.62 o 
  -2  -2   7     4814.00     4353.72    160.05 o 
  -1  -2   7    19057.09    21225.68    422.31 o 
   0  -2   7     7342.01     7456.14    172.73 o 
   1  -2   7     6785.94     6651.46    245.93 o 
   2  -2   7     3829.34     3922.28    151.28 o 
   3  -2   7     2177.33     2207.03     89.20 o 
   4  -2   7        4.69        7.26     18.82 o 
   5  -2   7      335.33      338.42     30.15 o 
  -5  -1   7      229.40      235.66     25.65 o 
  -4  -1   7     1738.07     1796.85     82.36 o 
  -3  -1   7     2141.36     2133.92     90.18 o 
  -2  -1   7     9676.70     9223.66    326.15 o 
  -1  -1   7    10647.05    10765.17    305.49 o 
   0  -1   7     2766.02     2696.17    109.66 o 
   1  -1   7     2010.92     1798.93     68.91 o 
   2  -1   7      114.06      121.73     21.90 o 
   3  -1   7     3182.92     3143.53    134.01 o 
   4  -1   7        1.60       25.51     17.44 o 
   5  -1   7      346.02      308.17     27.50 o 
  -5   0   7      228.32      204.00     26.53 o 
  -4   0   7     1720.71     1759.68     84.73 o 
  -3   0   7     1399.00     1399.41     66.48 o 
  -2   0   7     7521.00     7255.76    312.88 o 
  -1   0   7     5451.28     5264.43    251.54 o 
   0   0   7     1470.87     1566.60    113.09 o 
   1   0   7     2284.73     2192.40    102.79 o 
   2   0   7     1906.97     2094.32     89.85 o 
   3   0   7     4210.14     4490.31    174.08 o 
   4   0   7       98.78       70.59     20.47 o 
   5   0   7      596.10      552.80     31.74 o 
  -5   1   7       91.40      109.75     29.15 o 
  -4   1   7      946.19      874.25     40.12 o 
  -3   1   7      774.32      875.41     50.61 o 
  -2   1   7     3441.70     3532.08    147.18 o 
  -1   1   7     5932.71     6307.66    270.82 o 
   0   1   7     3778.81     3750.27    254.14 o 
   1   1   7    19763.33    18068.43    414.73 o 
   2   1   7     2447.30     2378.20    104.37 o 
   3   1   7     3291.77     3331.89    131.74 o 
   4   1   7       55.22        0.59     19.78 o 
   5   1   7      541.21      541.52     29.98 o 
  -5   2   7      126.52       92.13     28.45 o 
  -4   2   7     1712.01     1724.35     82.57 o 
  -3   2   7     1750.17     1800.61     84.84 o 
  -2   2   7     4883.25     4860.28    167.38 o 
  -1   2   7     8264.72     8547.46    290.95 o 
   0   2   7     7675.53     7393.00    546.23 o 
   1   2   7    14633.68    13743.15    400.44 o 
   2   2   7      598.76      538.07     26.44 o 
   3   2   7     1369.25     1359.75     72.27 o 
   5   2   7      275.18      254.23     24.76 o 
  -5   3   7       36.64       51.84     25.19 o 
  -4   3   7     3641.15     3459.05    139.56 o 
  -3   3   7     2620.90     2716.75     97.20 o 
  -2   3   7     3163.95     3178.52    115.70 o 
  -1   3   7     3841.83     4420.12    211.68 o 
   0   3   7     3715.20     3962.57     99.08 o 
   1   3   7     4018.17     3476.54    121.42 o 
   2   3   7      114.51       99.12     18.03 o 
   3   3   7      721.64      689.42     38.24 o 
   4   3   7        7.00       15.27     18.35 o 
   5   3   7      298.32      315.73     30.25 o 
  -5   4   7      171.75      162.13     26.72 o 
  -4   4   7     1996.76     2022.18     94.68 o 
  -3   4   7     1114.27      965.25     46.54 o 
  -2   4   7     1514.33     1512.84     60.70 o 
  -1   4   7     1420.20     1488.30     64.47 o 
   0   4   7     1058.06     1061.90     30.03 o 
   1   4   7     2009.79     1946.91     65.52 o 
   2   4   7      117.28      101.91     17.90 o 
   3   4   7     1159.92     1246.80     64.56 o 
   4   4   7       38.51       46.93     18.05 o 
  -5   5   7       43.94       35.05     20.45 o 
  -4   5   7      597.13      642.18     29.08 o 
  -3   5   7      279.35      268.61     19.23 o 
  -2   5   7      186.71      189.96     17.38 o 
  -1   5   7     2041.42     1996.94     89.59 o 
   0   5   7      772.96      728.22     33.85 o 
   1   5   7     1776.67     1757.54     72.42 o 
   2   5   7      386.26      385.43     25.82 o 
   3   5   7     1430.13     1461.91     74.91 o 
   4   5   7        1.84       28.37     16.50 o 
  -4   6   7      293.76      337.59     23.25 o 
  -3   6   7      186.76      173.80     17.72 o 
  -2   6   7     2464.31     2534.01    109.53 o 
  -1   6   7     1336.80     1271.17     49.54 o 
   0   6   7      756.57      699.38     37.07 o 
   1   6   7     1140.54     1163.73     50.78 o 
   2   6   7      179.88      151.35     20.45 o 
   3   6   7      538.52      607.03     28.43 o 
  -3   7   7      246.00      228.83     20.64 o 
  -2   7   7     1148.07     1024.76     66.91 o 
  -1   7   7      858.26      745.67     36.56 o 
   0   7   7      214.61      195.63     12.61 o 
   1   7   7      414.13      358.50     25.02 o 
   2   7   7       66.70       48.86     17.79 o 
  -2   8   7      283.83      298.48     20.80 o 
  -1   8   7      203.87      182.34     15.79 o 
   0   8   7       49.91       43.47      9.73 o 
   0  -8   8      183.16      183.78     16.42 o 
   1  -8   8      405.15      404.41     25.38 o 
   2  -8   8      160.97      205.95     17.94 o 
  -2  -7   8       18.17        1.72     17.26 o 
  -1  -7   8     1413.04     1430.86     40.02 o 
   0  -7   8      275.71      249.88     13.68 o 
   1  -7   8     1191.89     1199.36     50.51 o 
   2  -7   8      499.21      470.53     22.77 o 
   3  -7   8      373.54      331.05     22.28 o 
  -3  -6   8     1301.35     1323.42     68.78 o 
  -2  -6   8      142.28      154.83     19.74 o 
  -1  -6   8     2363.80     2534.77    108.71 o 
   0  -6   8      994.49      963.67     25.14 o 
   1  -6   8     2129.73     2001.99     85.59 o 
   2  -6   8      924.13      896.96     28.71 o 
   3  -6   8      307.50      295.56     20.64 o 
   4  -6   8       98.98      135.16     17.88 o 
  -4  -5   8        5.33       13.86     16.31 o 
  -3  -5   8     2710.68     2582.64    106.23 o 
  -2  -5   8      178.72      196.89     20.52 o 
  -1  -5   8     1236.91     1260.40     46.51 o 
   0  -5   8      181.67      183.65     11.58 o 
   1  -5   8     2652.62     2558.83     90.79 o 
   2  -5   8      575.63      583.21     24.03 o 
   3  -5   8      363.93      374.47     21.48 o 
   4  -5   8      260.26      277.58     21.50 o 
   5  -5   8       56.72       72.06     16.82 o 
  -4  -4   8       51.28       60.48     17.19 o 
  -3  -4   8     2341.29     2272.02     99.48 o 
  -2  -4   8      325.12      379.69     20.63 o 
  -1  -4   8     2065.63     2040.84     89.97 o 
   0  -4   8      238.92      268.04     11.85 o 
   1  -4   8     4123.76     4293.96    158.53 o 
   2  -4   8     1290.88     1276.40     43.04 o 
   3  -4   8     1018.67     1030.43     39.67 o 
   4  -4   8      699.99      699.60     29.81 o 
   5  -4   8      185.89      140.48     19.12 o 
  -5  -3   8      452.37      489.70     27.99 o 
  -4  -3   8      196.58      165.90     20.56 o 
  -3  -3   8     2248.26     2270.19     92.31 o 
  -2  -3   8      105.91      106.65     15.49 o 
  -1  -3   8     9238.19     9973.20    325.63 o 
   0  -3   8     2325.36     2504.78     73.45 o 
   1  -3   8     7005.51     7334.16    285.83 o 
   2  -3   8     2432.97     2575.42    111.82 o 
   3  -3   8     1747.91     1731.07     70.33 o 
   4  -3   8      987.73      977.36     38.59 o 
   5  -3   8       90.58       43.99     17.18 o 
  -5  -2   8      863.09      841.10     41.28 o 
  -4  -2   8       22.00       -5.03     16.82 o 
  -3  -2   8     4422.22     4393.67    169.68 o 
  -2  -2   8       48.59       74.19     14.75 o 
  -1  -2   8    11307.92    10810.11    317.48 o 
   0  -2   8     4027.93     4348.69    142.26 o 
   1  -2   8     4036.55     3915.76    124.85 o 
   2  -2   8     2994.53     3023.84    117.63 o 
   3  -2   8     2425.90     2526.87    114.53 o 
   4  -2   8      611.45      674.89     30.99 o 
   5  -2   8       74.78       16.95     20.91 o 
  -5  -1   8     1948.08     2203.83    105.34 o 
  -4  -1   8       40.29       80.91     19.23 o 
  -3  -1   8     6779.50     7121.78    331.40 o 
  -2  -1   8       24.98       68.53     14.40 o 
  -1  -1   8    22151.77    23425.23    460.95 o 
   0  -1   8     1952.61     2051.78     61.97 o 
   1  -1   8     2065.60     1871.08     78.94 o 
   2  -1   8      109.72       67.38     21.46 o 
   3  -1   8     1057.97     1049.70     45.54 o 
   4  -1   8      857.42      861.44     41.56 o 
   5  -1   8      148.94       81.25     20.11 o 
  -5   0   8     1663.83     1861.03     78.68 o 
  -4   0   8      372.88      360.70     28.18 o 
  -3   0   8     4280.34     4169.77    164.16 o 
  -2   0   8       11.33       39.90     14.46 o 
  -1   0   8     7486.76     6846.40    305.73 o 
   0   0   8      433.50      476.28     21.83 o 
   1   0   8     6079.64     5343.72    192.88 o 
   2   0   8     5061.88     4982.73    176.73 o 
   3   0   8     2110.44     1702.59    100.40 o 
   4   0   8      978.21     1002.51     49.06 o 
   5   0   8      117.88       47.23     20.53 o 
  -5   1   8     1013.16      959.43     46.40 o 
  -4   1   8       32.55       18.18     20.28 o 
  -3   1   8     3465.46     3430.57    133.34 o 
  -2   1   8      250.21      269.20     22.97 o 
  -1   1   8     5211.00     4850.38    168.71 o 
   0   1   8     3749.69     3878.31    310.33 o 
   1   1   8     7635.71     6545.27    278.02 o 
   2   1   8     2916.53     2904.19    116.97 o 
   3   1   8     1038.35      767.94     55.51 o 
   4   1   8      549.92      534.56     27.94 o 
   5   1   8       98.89       87.33     17.57 o 
  -5   2   8      600.91      668.87     37.86 o 
  -4   2   8       40.64       15.97     21.49 o 
  -3   2   8     7365.14     7294.12    257.17 o 
  -2   2   8      773.09      766.11     27.82 o 
  -1   2   8    12236.19    13384.75    367.34 o 
   0   2   8     1171.95     1363.89     97.24 o 
   1   2   8    10483.58    11031.21    380.24 o 
   2   2   8     2285.36     2482.97    106.25 o 
   3   2   8      426.91      346.69     25.50 o 
   4   2   8      269.84      324.51     23.54 o 
   5   2   8      120.45       63.86     18.68 o 
  -5   3   8      640.46      627.53     37.38 o 
  -4   3   8       22.98       41.00     18.62 o 
  -3   3   8     6249.46     5934.81    218.60 o 
  -2   3   8      816.29      932.31     38.21 o 
  -1   3   8     5681.55     6154.64    254.95 o 
   0   3   8       71.85      107.97     15.55 o 
   1   3   8     2457.39     2523.68    102.62 o 
   2   3   8      371.99      345.42     23.69 o 
   3   3   8      425.53      418.00     25.42 o 
   4   3   8      332.18      300.86     24.69 o 
  -5   4   8      611.97      636.10     33.67 o 
  -4   4   8       16.52       27.27     18.27 o 
  -3   4   8     2698.59     2669.64    111.16 o 
  -2   4   8      171.50      197.77     18.93 o 
  -1   4   8     2276.78     2370.31     91.22 o 
   0   4   8      496.79      538.39     15.51 o 
   1   4   8     1977.78     1763.32     66.37 o 
   2   4   8      440.41      398.78     30.23 o 
   3   4   8      663.03      607.96     30.76 o 
   4   4   8      413.92      401.54     26.68 o 
  -5   5   8      532.22      552.24     30.23 o 
  -4   5   8        4.17       -3.83     16.07 o 
  -3   5   8      948.15      921.32     31.46 o 
  -2   5   8       26.30       53.91     14.99 o 
  -1   5   8     3423.67     3347.80    137.45 o 
   0   5   8      871.12      800.61     42.25 o 
   1   5   8     2142.01     2137.75     94.15 o 
   2   5   8      739.42      729.05     30.21 o 
   3   5   8      626.39      638.03     35.70 o 
  -4   6   8        0.27      -18.55     18.55 o 
  -3   6   8      893.66      871.68     36.04 o 
  -2   6   8      192.59      218.75     19.39 o 
  -1   6   8     3533.24     3308.70    137.90 o 
   0   6   8      662.19      631.77     17.96 o 
   1   6   8      948.84      901.32     42.57 o 
   2   6   8      179.17      176.54     20.52 o 
   3   6   8      177.14      187.84     23.24 o 
  -3   7   8      652.47      593.95     26.20 o 
  -2   7   8       16.84       16.09     15.83 o 
  -1   7   8      991.37      888.87     29.55 o 
   0   7   8      198.31      174.15     11.86 o 
   1   7   8      223.24      201.28     22.03 o 
   2   7   8       96.24       77.62     16.97 o 
  -1   8   8      225.14      208.37     16.57 o 
   0  -8   9      623.71      603.74     32.77 o 
   1  -8   9        0.29       17.21     15.38 o 
  -2  -7   9     1029.05      996.87     43.38 o 
  -1  -7   9       92.44      104.10     19.55 o 
   0  -7   9     2167.67     2134.31    125.54 o 
   1  -7   9        8.05       19.82     15.53 o 
   2  -7   9      925.14      906.19     29.62 o 
   3  -7   9       93.79      101.12     16.43 o 
  -3  -6   9      395.14      352.65     23.01 o 
  -2  -6   9     2637.14     2460.12     96.85 o 
  -1  -6   9      184.07      212.25     19.78 o 
   0  -6   9      647.06      593.87     17.30 o 
   1  -6   9        2.12       12.64     14.03 o 
   2  -6   9     1302.86     1253.93     32.25 o 
   3  -6   9       48.83       36.34     15.56 o 
   4  -6   9      250.18      268.91     20.48 o 
  -4  -5   9      639.38      578.42     26.04 o 
  -3  -5   9      655.92      607.47     27.45 o 
  -2  -5   9     3001.27     2577.54    124.10 o 
  -1  -5   9       99.29       97.73     17.20 o 
   0  -5   9     2308.16     2237.52     81.23 o 
   1  -5   9       50.56       62.69     15.17 o 
   2  -5   9     2263.96     2102.98     87.75 o 
   3  -5   9       33.26       42.00     13.67 o 
   4  -5   9      384.66      391.54     22.99 o 
  -4  -4   9      495.46      478.95     24.64 o 
  -3  -4   9      593.74      622.99     38.90 o 
  -2  -4   9     2022.85     1993.29     91.76 o 
  -1  -4   9        7.98       -4.74     11.65 o 
   0  -4   9     5559.84     5529.03    282.08 o 
   1  -4   9       55.57       76.46     14.88 o 
   2  -4   9     4106.83     4208.55    157.80 o 
   3  -4   9      103.60      112.79     15.73 o 
   4  -4   9      774.22      851.72     38.61 o 
   5  -4   9      204.87      193.03     18.51 o 
  -5  -3   9      178.58      224.13     21.89 o 
  -4  -3   9      846.89      909.44     43.75 o 
  -3  -3   9      392.58      378.14     23.51 o 
  -2  -3   9     4515.47     4740.77    173.91 o 
  -1  -3   9      383.87      379.88     19.21 o 
   0  -3   9    15643.24    15412.74    377.73 o 
   1  -3   9       44.60       66.88     13.71 o 
   2  -3   9     3178.85     3247.80    126.78 o 
   3  -3   9       76.60       92.69     16.72 o 
   4  -3   9      782.61      849.30     32.24 o 
   5  -3   9       36.30       21.57     14.42 o 
  -5  -2   9      506.99      510.39     28.11 o 
  -4  -2   9     2274.63     2350.07     98.75 o 
  -3  -2   9      657.34      686.83     27.71 o 
  -2  -2   9     7676.26     6896.20    298.70 o 
  -1  -2   9     1216.63     1205.09     54.99 o 
   0  -2   9    15709.52    15205.29    477.55 o 
   1  -2   9      161.64      163.66     14.11 o 
   2  -2   9     1372.20     1260.60     49.71 o 
   3  -2   9      177.88      204.67     18.45 o 
   4  -2   9      892.05      935.44     36.68 o 
   5  -2   9       91.31       47.38     17.09 o 
  -5  -1   9     1035.19     1255.27     66.60 o 
  -4  -1   9     2975.93     2958.27    126.83 o 
  -3  -1   9      197.20      230.58     21.80 o 
  -2  -1   9     4749.31     5102.76    180.51 o 
  -1  -1   9      755.17      770.21     35.47 o 
   0  -1   9     5126.37     4809.72    116.03 o 
   1  -1   9       17.11        9.86     13.42 o 
   2  -1   9     3722.41     3742.20    161.58 o 
   3  -1   9        8.14        1.63     17.16 o 
   4  -1   9     1084.82     1139.25     47.67 o 
   5  -1   9       35.81       18.47     15.04 o 
  -5   0   9      746.26      825.36     43.20 o 
  -4   0   9      391.23      366.67     26.22 o 
  -3   0   9      297.21      324.27     25.08 o 
  -2   0   9     3339.60     3777.76    159.56 o 
  -1   0   9      709.67      630.83     41.53 o 
   0   0   9     6984.35     6918.84    216.08 o 
   1   0   9        5.29       16.52     15.48 o 
   2   0   9     7396.04     7960.35    319.57 o 
   3   0   9      151.01       99.30     19.04 o 
   4   0   9     1181.44     1260.32     51.47 o 
   5   0   9       44.88       22.16     15.16 o 
  -5   1   9      241.71      249.42     31.95 o 
  -4   1   9     2032.19     1745.22     81.59 o 
  -3   1   9     1906.32     1821.99     74.51 o 
  -2   1   9     9290.01     9200.14    397.08 o 
  -1   1   9     1046.86     1214.11     39.02 o 
   0   1   9    11280.49    10891.40    626.91 o 
   1   1   9        1.36       22.57     13.22 o 
   2   1   9    14876.99    15325.13    449.97 o 
   3   1   9      181.06      129.33     21.74 o 
   4   1   9      505.37      533.13     27.32 o 
   5   1   9       61.84       43.60     15.61 o 
  -5   2   9      343.17      362.42     32.44 o 
  -4   2   9     1048.16     1091.74     45.88 o 
  -3   2   9     2621.18     2490.41    118.44 o 
  -2   2   9    12018.93    12453.46    425.55 o 
  -1   2   9       26.14       85.39     14.62 o 
   0   2   9    10501.98    11050.75    658.59 o 
   1   2   9        1.44       41.21     13.72 o 
   2   2   9     2013.31     2188.45    106.73 o 
   3   2   9      159.56      109.25     21.43 o 
   4   2   9      312.50      312.47     24.01 o 
   5   2   9       73.09       88.36     17.04 o 
  -5   3   9      413.03      418.09     32.09 o 
  -4   3   9     1793.71     1799.15     77.01 o 
  -3   3   9     1222.92     1354.75     63.36 o 
  -2   3   9     3984.04     3842.85    150.36 o 
   0   3   9     2595.43     2694.49     85.02 o 
   1   3   9        3.90       -2.93     15.60 o 
   2   3   9     1552.26     1501.17     69.94 o 
   3   3   9       55.27       54.65     19.33 o 
   4   3   9      464.80      491.55     27.19 o 
  -5   4   9      220.16      278.80     29.84 o 
  -4   4   9      969.88      937.74     38.33 o 
  -3   4   9      234.34      200.51     20.26 o 
  -2   4   9     1291.26     1309.06     37.95 o 
  -1   4   9       70.88       86.35     14.45 o 
   0   4   9     3334.89     3278.27     84.38 o 
   1   4   9       76.23      113.57     19.06 o 
   2   4   9     1853.01     1750.27     87.72 o 
   3   4   9       31.67       16.40     20.37 o 
   4   4   9      691.12      757.17     37.75 o 
  -4   5   9      545.41      615.96     27.95 o 
  -3   5   9      203.68      225.46     20.04 o 
  -2   5   9     1281.80     1252.42     43.87 o 
  -1   5   9      674.39      724.92     30.66 o 
   0   5   9     4136.20     3962.52    108.41 o 
   1   5   9        0.10       39.80     17.06 o 
   2   5   9     1119.27     1229.33     67.22 o 
   3   5   9       34.42       56.90     17.49 o 
  -4   6   9      447.74      514.62     27.48 o 
  -3   6   9      176.78      200.87     18.62 o 
  -2   6   9     1493.22     1522.08     68.49 o 
  -1   6   9      398.04      439.09     21.71 o 
   0   6   9     1962.08     1909.17     58.36 o 
   1   6   9       10.51       19.88     15.49 o 
   2   6   9      468.72      469.58     26.34 o 
   3   6   9       11.97       16.62     16.60 o 
  -3   7   9      166.31      177.18     17.31 o 
  -2   7   9      962.46      866.38     37.68 o 
  -1   7   9       33.02        3.93     12.09 o 
   0   7   9      420.89      369.05     17.64 o 
   1   7   9        0.52      -13.96     13.96 o 
  -2  -7  10      696.07      674.46     28.14 o 
  -1  -7  10     1007.15      953.86     50.22 o 
   0  -7  10      254.82      246.94     14.73 o 
   1  -7  10     1006.53      995.18     39.52 o 
   2  -7  10      179.93      173.25     18.08 o 
   3  -7  10      538.04      464.57     23.94 o 
  -3  -6  10      431.81      412.61     23.32 o 
  -2  -6  10     1441.25     1487.45     82.71 o 
  -1  -6  10     1949.00     2097.57     89.72 o 
   0  -6  10      707.22      742.62     59.91 o 
   1  -6  10      569.83      550.88     24.25 o 
   2  -6  10      151.62      159.85     16.73 o 
   3  -6  10      557.69      511.91     23.74 o 
   4  -6  10        1.34       12.28     13.65 o 
  -3  -5  10      253.55      219.16     21.21 o 
  -2  -5  10     1647.09     1676.60     76.85 o 
  -1  -5  10      870.33      912.64     31.47 o 
   0  -5  10       75.97       87.03     10.40 o 
   1  -5  10     1276.15     1372.36     45.16 o 
   2  -5  10      357.41      394.35     21.50 o 
   3  -5  10      950.31      946.13     28.90 o 
   4  -5  10       49.38       38.68     15.11 o 
  -4  -4  10      582.02      574.13     29.57 o 
  -3  -4  10       74.70      111.68     17.58 o 
  -2  -4  10     1221.56     1306.17     59.34 o 
  -1  -4  10      745.37      740.97     37.73 o 
   0  -4  10     2962.34     2992.94     82.78 o 
   1  -4  10     4402.58     4716.19    178.76 o 
   2  -4  10      538.96      626.07     25.15 o 
   3  -4  10     1348.76     1382.46     51.25 o 
   4  -4  10       35.23       87.62     16.48 o 
   5  -4  10      294.17      274.72     19.93 o 
  -4  -3  10     1429.02     1527.16     73.03 o 
  -3  -3  10     1576.56     1489.78     36.36 o 
  -2  -3  10     3161.37     3142.79    124.57 o 
  -1  -3  10     4061.35     4089.91    148.68 o 
   0  -3  10     3685.00     3586.38    145.97 o 
   1  -3  10     8021.30     8045.00    321.30 o 
   2  -3  10      400.44      429.98     22.16 o 
   3  -3  10     1796.17     1652.64     78.62 o 
   4  -3  10       68.97      109.42     20.69 o 
   5  -3  10      409.84      416.69     23.64 o 
  -5  -2  10       40.03       62.50     18.38 o 
  -4  -2  10     3134.02     3396.77    137.34 o 
  -3  -2  10     2725.82     2822.70    117.65 o 
  -2  -2  10     5016.08     4947.57    180.32 o 
  -1  -2  10     3684.73     3890.95    132.05 o 
   0  -2  10     6409.69     6526.15    191.86 o 
   1  -2  10     4673.26     4322.19    154.24 o 
   2  -2  10      144.91      182.10     19.54 o 
   3  -2  10      727.25      675.21     27.48 o 
   4  -2  10        4.24       -2.93     22.15 o 
   5  -2  10      228.80      274.74     22.61 o 
  -5  -1  10      199.94      229.41     24.65 o 
  -4  -1  10     3212.31     3240.51    132.14 o 
  -3  -1  10     1392.27     1357.32     59.04 o 
  -2  -1  10     1831.48     1778.10     77.99 o 
  -1  -1  10     2939.45     2999.88    106.68 o 
   0  -1  10     2479.51     2426.51    109.09 o 
   1  -1  10     1990.06     1784.33     80.77 o 
   2  -1  10      636.89      729.85     38.22 o 
   3  -1  10     2391.49     2144.30     86.14 o 
   4  -1  10       17.94       69.01     20.51 o 
   5  -1  10      469.26      371.54     24.12 o 
  -5   0  10      123.94      143.90     23.78 o 
  -4   0  10     1665.50     1821.66     89.63 o 
  -3   0  10      803.74      828.36     36.58 o 
  -2   0  10     3264.77     3350.40    142.99 o 
  -1   0  10     4496.34     5228.34    186.56 o 
   0   0  10     1712.47     1779.18    101.32 o 
   1   0  10     4206.51     3596.45    144.75 o 
   2   0  10      637.37      698.35     29.76 o 
   3   0  10     4031.04     3660.67    147.28 o 
   4   0  10       12.36        7.09     18.57 o 
   5   0  10      228.77      186.22     21.98 o 
  -5   1  10       76.73       77.34     26.28 o 
  -4   1  10      283.32      258.11     26.72 o 
  -3   1  10      804.17      861.99     35.63 o 
  -2   1  10     8253.39     7369.43    377.47 o 
  -1   1  10    10320.46    10806.81    375.80 o 
   0   1  10     5390.67     5489.16    356.80 o 
   1   1  10     5344.72     4541.02    171.58 o 
   2   1  10      957.54      960.27     31.43 o 
   3   1  10     2003.86     1738.01     81.05 o 
   4   1  10       12.22        7.90     16.95 o 
   5   1  10      146.93      117.95     18.65 o 
  -5   2  10      129.14      131.96     28.42 o 
  -4   2  10     2076.58     2035.85     74.13 o 
  -3   2  10     1625.02     1769.65     63.24 o 
  -2   2  10     7534.93     7048.83    235.36 o 
  -1   2  10     4867.49     5230.90    254.23 o 
   0   2  10     1647.45     1686.20     71.79 o 
   1   2  10     2347.96     2039.64     95.60 o 
   2   2  10     1190.92     1153.84     37.54 o 
   3   2  10      458.58      444.34     27.13 o 
   4   2  10        7.01       22.28     17.06 o 
   5   2  10      152.23      162.85     19.12 o 
  -5   3  10      141.98      151.74     27.15 o 
  -4   3  10     1179.76     1155.95     51.09 o 
  -3   3  10     1062.87     1063.19     33.65 o 
  -2   3  10     2616.98     2718.95    112.44 o 
  -1   3  10     2200.45     2400.80     99.12 o 
   0   3  10     1281.51     1312.70     54.63 o 
   1   3  10     2013.62     1876.19     78.55 o 
   2   3  10       74.50       87.38     19.70 o 
   3   3  10      699.26      710.54     31.42 o 
   4   3  10       20.34        2.94     17.57 o 
  -5   4  10       69.74       43.04     21.11 o 
  -4   4  10     1144.44     1096.88     63.39 o 
  -3   4  10      409.33      443.49     24.27 o 
  -2   4  10      638.47      669.10     26.18 o 
  -1   4  10      251.34      285.72     18.26 o 
   0   4  10     1393.69     1322.88     88.94 o 
   1   4  10     2773.99     2690.16    126.27 o 
   2   4  10      411.79      384.59     25.66 o 
   3   4  10      898.84      906.05     53.90 o 
   4   4  10       15.32       11.29     16.13 o 
  -4   5  10      757.92      823.20     38.41 o 
  -3   5  10      406.94      383.62     22.74 o 
  -2   5  10      876.56      963.79     50.92 o 
  -1   5  10     2308.67     2313.77     93.73 o 
   0   5  10     2278.95     2177.88    100.43 o 
   1   5  10     2443.02     2485.45    124.46 o 
   2   5  10      190.43      181.07     20.00 o 
   3   5  10      333.49      349.32     25.11 o 
  -4   6  10      690.81      731.76     31.57 o 
  -3   6  10      396.74      385.92     21.88 o 
  -2   6  10      741.72      824.60     35.64 o 
  -1   6  10     1300.42     1341.19     61.17 o 
   0   6  10      592.12      589.96     19.95 o 
   1   6  10      513.45      502.30     26.03 o 
   2   6  10       26.82       37.14     15.87 o 
  -3   7  10      236.54      212.00     18.86 o 
  -2   7  10      403.39      423.46     26.50 o 
  -1   7  10      241.51      187.65     16.60 o 
   0   7  10       55.91       48.80     10.11 o 
   1   7  10      112.33      118.28     17.91 o 
  -1  -7  11     1755.31     1792.13     73.32 o 
   0  -7  11      242.46      244.49     22.00 o 
   1  -7  11      417.49      454.87     26.69 o 
   2  -7  11      141.69      151.05     16.72 o 
   3  -7  11      152.98      188.24     17.51 o 
  -3  -6  11      901.14      800.71     30.24 o 
  -2  -6  11        6.85       24.04     16.38 o 
  -1  -6  11     2273.10     2198.74     89.72 o 
   0  -6  11      357.19      323.25     14.29 o 
   1  -6  11      845.00      881.17     44.04 o 
   2  -6  11      201.61      187.25     17.46 o 
   3  -6  11      465.52      421.50     22.65 o 
   4  -6  11      103.22      118.70     17.40 o 
  -3  -5  11      918.88      866.86     43.85 o 
  -2  -5  11        7.03       17.96     15.18 o 
  -1  -5  11     1641.15     1690.39     72.04 o 
   0  -5  11      164.04      186.33     11.77 o 
   1  -5  11     2010.48     1958.60     84.02 o 
   2  -5  11      586.37      550.77     24.53 o 
   3  -5  11      515.51      481.02     23.91 o 
   4  -5  11      232.00      256.34     20.04 o 
  -4  -4  11        4.13       -0.48     15.43 o 
  -3  -4  11     1948.40     1863.79     79.46 o 
  -2  -4  11      108.25      129.67     17.08 o 
  -1  -4  11     2694.68     3023.54    120.00 o 
   0  -4  11     1343.85     1330.37     85.42 o 
   1  -4  11     4818.33     4988.73    196.63 o 
   2  -4  11     1253.33     1267.67     37.87 o 
   3  -4  11      533.88      506.86     24.32 o 
   4  -4  11      232.36      252.64     20.51 o 
   5  -4  11       41.96       33.98     14.38 o 
  -4  -3  11      127.22      143.58     19.90 o 
  -3  -3  11     3422.04     3556.83    122.31 o 
  -2  -3  11      716.78      717.67     26.62 o 
  -1  -3  11     6935.65     6658.02    301.64 o 
   0  -3  11       97.22       99.44     11.94 o 
   1  -3  11     5808.79     6029.62    207.59 o 
   2  -3  11     1176.40     1195.87     48.71 o 
   3  -3  11      215.41      240.85     19.88 o 
   4  -3  11      398.26      425.28     26.11 o 
   5  -3  11       87.79      120.76     18.26 o 
  -5  -2  11      800.00      901.13     53.02 o 
  -4  -2  11      164.90      171.86     22.54 o 
  -3  -2  11     6556.86     7111.34    339.57 o 
  -2  -2  11      507.22      576.21     24.54 o 
  -1  -2  11     5127.82     5761.46    261.86 o 
   0  -2  11     1708.10     1830.57     52.70 o 
   1  -2  11     3236.69     3370.14    124.09 o 
   2  -2  11      648.74      717.89     28.34 o 
   3  -2  11     1445.25     1445.84     51.88 o 
   4  -2  11      199.15      258.55     27.04 o 
   5  -2  11      112.88      124.45     20.95 o 
  -5  -1  11     1070.79     1156.23     43.93 o 
  -4  -1  11       15.91       45.77     19.94 o 
  -3  -1  11     2203.82     2361.44    108.14 o 
  -2  -1  11       96.78      104.62     17.94 o 
  -1  -1  11     2782.16     2627.44    108.13 o 
   0  -1  11      910.61      847.93     34.01 o 
   1  -1  11     2578.57     2322.97     94.54 o 
   2  -1  11     1399.48     1623.52     59.50 o 
   3  -1  11     1222.22     1034.05     44.50 o 
   4  -1  11      686.54      751.44     31.33 o 
   5  -1  11       60.14       71.66     16.58 o 
  -5   0  11      937.20      995.39     38.25 o 
  -3   0  11     1873.18     1997.60     88.70 o 
  -2   0  11       64.04       75.24     20.75 o 
  -1   0  11    10512.19    11134.46    410.39 o 
   0   0  11     1229.83     1327.04     44.51 o 
   1   0  11     4804.69     4314.94    178.94 o 
   2   0  11      776.95      710.61     31.85 o 
   3   0  11     2071.13     1900.29     95.13 o 
   4   0  11      596.40      654.85     30.38 o 
   5   0  11       91.76       79.74     16.44 o 
  -5   1  11      884.20     1000.52     51.08 o 
  -4   1  11       19.22        5.47     19.67 o 
  -3   1  11     3691.31     3849.86    149.90 o 
  -2   1  11       12.40       43.45     18.53 o 
  -1   1  11    13425.81    12968.62    434.34 o 
   0   1  11     2824.64     2611.14    154.43 o 
   1   1  11     4750.15     4200.20    170.16 o 
   2   1  11     1665.67     1631.96     53.78 o 
   3   1  11     1030.56      800.81     47.73 o 
   4   1  11      265.46      319.20     24.29 o 
   5   1  11       35.72       57.95     13.73 o 
  -5   2  11     1580.15     1714.21     67.28 o 
  -4   2  11        0.63       25.13     19.79 o 
  -3   2  11     4817.77     4957.41    192.41 o 
  -2   2  11       74.65      111.38     18.97 o 
  -1   2  11     6454.10     6634.72    302.08 o 
   0   2  11     1153.66     1146.93     44.11 o 
   1   2  11     2159.88     2123.25    101.47 o 
   2   2  11      876.35      935.22     32.38 o 
   3   2  11      363.29      307.80     26.08 o 
   4   2  11      194.95      251.36     22.46 o 
  -5   3  11      929.09     1029.09     39.53 o 
  -4   3  11       21.61       13.28     17.46 o 
  -3   3  11     3250.74     2895.14    136.14 o 
  -2   3  11      180.03      178.56     18.36 o 
  -1   3  11     1168.76     1181.96     49.83 o 
   0   3  11      156.23      158.46     11.72 o 
   1   3  11     1769.81     1624.19     70.59 o 
   2   3  11      713.01      785.69     43.39 o 
   3   3  11      437.08      443.02     26.95 o 
   4   3  11      225.03      234.48     21.92 o 
  -5   4  11      287.78      289.91     27.55 o 
  -4   4  11        8.30       11.51     18.73 o 
  -3   4  11     1649.34     1774.47     86.95 o 
  -2   4  11      102.69      113.49     17.47 o 
  -1   4  11     2431.24     2373.86     92.24 o 
   0   4  11       71.76       63.59     27.74 o 
   1   4  11     2656.96     2565.52    108.38 o 
   2   4  11      866.99      885.37     33.72 o 
   3   4  11      318.70      264.01     25.47 o 
   4   4  11      156.95      194.49     20.35 o 
  -4   5  11       89.63      105.62     20.14 o 
  -3   5  11     1683.32     1732.00     70.05 o 
  -2   5  11       38.92       48.64     16.10 o 
  -1   5  11     1621.01     1659.30     65.49 o 
   0   5  11      464.54      459.65     29.66 o 
   1   5  11     1616.99     1604.21     77.13 o 
   2   5  11      234.47      227.95     20.78 o 
   3   5  11      183.43      171.43     22.65 o 
  -4   6  11       38.57       46.14     20.70 o 
  -3   6  11     1134.16     1143.02     48.60 o 
  -2   6  11       11.32        2.60     16.52 o 
  -1   6  11     1801.89     1874.16     76.48 o 
   0   6  11       93.36       88.32     10.60 o 
   1   6  11      337.81      368.48     25.97 o 
   2   6  11       45.76       32.14     14.98 o 
  -2   7  11       27.72       24.39     14.87 o 
  -1   7  11      543.97      461.53     21.56 o 
   0   7  11       68.97       53.26      9.64 o 
   1   7  11      138.41      137.05     20.83 o 
  -1  -7  12      169.63      142.38     19.32 o 
   0  -7  12     1369.16     1257.87     34.29 o 
   1  -7  12        8.03      -14.08     14.08 o 
   2  -7  12      331.32      279.64     19.80 o 
  -2  -6  12      825.14      824.63     29.85 o 
  -1  -6  12      193.91      237.33     20.21 o 
   0  -6  12     1166.57     1146.20     37.85 o 
   1  -6  12       25.29       21.93     14.37 o 
   2  -6  12      731.69      658.59     25.68 o 
   3  -6  12       65.38       68.08     14.38 o 
  -3  -5  12      199.13      220.00     23.61 o 
  -2  -5  12     1080.70     1069.26     37.49 o 
  -1  -5  12      145.87      156.16     18.27 o 
   0  -5  12      767.83      774.44     19.32 o 
   1  -5  12        1.14        0.57     15.63 o 
   2  -5  12     2035.86     1999.92     76.62 o 
   3  -5  12       42.59       32.80     15.08 o 
   4  -5  12      285.55      318.31     20.95 o 
  -4  -4  12      336.57      337.77     22.93 o 
  -3  -4  12      548.80      523.49     25.92 o 
  -2  -4  12     3393.87     3433.97    146.60 o 
  -1  -4  12      123.63      158.48     16.47 o 
   0  -4  12     3439.80     3415.13     93.68 o 
   1  -4  12       80.51      103.47     16.61 o 
   2  -4  12     3118.30     3066.51    109.97 o 
   3  -4  12       60.77       73.71     15.68 o 
   4  -4  12      303.07      345.14     22.18 o 
  -4  -3  12      795.49      824.00     46.42 o 
  -3  -3  12     1897.87     1940.26    101.52 o 
  -2  -3  12     5768.41     5628.51    205.03 o 
  -1  -3  12      291.49      277.96     19.34 o 
   0  -3  12     6998.29     6835.87    313.15 o 
   1  -3  12      276.89      336.56     21.36 o 
   2  -3  12     2262.75     2463.84     98.13 o 
   3  -3  12        8.16       -9.40     13.80 o 
   4  -3  12      265.01      304.47     24.08 o 
   5  -3  12       65.20       63.14     18.78 o 
  -5  -2  12      393.52      408.73     26.18 o 
  -4  -2  12     1778.97     1743.60     75.46 o 
  -3  -2  12      970.35      993.73     35.16 o 
  -2  -2  12     4825.88     4917.98    179.51 o 
  -1  -2  12      374.12      359.44     19.87 o 
   0  -2  12     2915.76     2861.76     80.54 o 
   1  -2  12       15.85       44.58     14.48 o 
   2  -2  12     1497.47     1562.47     65.72 o 
   3  -2  12      229.20      238.49     21.57 o 
   4  -2  12      915.70      948.24     47.13 o 
   5  -2  12       47.88       58.38     18.91 o 
  -5  -1  12      486.92      571.36     30.06 o 
  -4  -1  12     1492.53     1512.99     66.57 o 
  -3  -1  12     1220.54     1259.13     56.38 o 
  -2  -1  12     1941.15     1802.34     70.15 o 
  -1  -1  12      626.84      597.52     23.30 o 
   0  -1  12     9546.02     8457.42    260.53 o 
   1  -1  12       74.81      106.93     17.91 o 
   2  -1  12     2364.57     2529.82    113.15 o 
   3  -1  12       16.55       -2.50     17.11 o 
   4  -1  12      791.73      790.95     35.13 o 
   5  -1  12       69.46       71.55     17.34 o 
  -5   0  12      441.15      412.33     30.38 o 
  -4   0  12      912.52      849.86     35.07 o 
  -3   0  12      133.85       99.55     21.89 o 
  -2   0  12     4298.91     4191.44    163.69 o 
  -1   0  12      859.93      890.41     46.76 o 
   0   0  12    12666.25    13859.11    328.13 o 
   1   0  12       15.82       17.17     16.95 o 
   2   0  12     3542.26     3313.06    127.47 o 
   3   0  12      157.50      124.40     19.76 o 
   4   0  12      634.31      684.60     31.17 o 
   5   0  12       31.24       55.74     16.51 o 
  -5   1  12      569.81      552.31     33.53 o 
  -4   1  12     1383.02     1479.06     63.14 o 
  -3   1  12      649.36      716.64     33.27 o 
  -2   1  12     6742.21     7189.72    252.61 o 
  -1   1  12     1435.34     1437.30     62.68 o 
   0   1  12     6888.04     5855.07    256.50 o 
   1   1  12        9.86        5.31     15.88 o 
   2   1  12     1482.89     1404.59     73.42 o 
   3   1  12        5.91        3.98     15.20 o 
   4   1  12      211.59      229.47     22.03 o 
   5   1  12        9.86       19.91     16.91 o 
  -5   2  12      464.00      520.08     34.46 o 
  -4   2  12     1809.77     1995.48     82.38 o 
  -3   2  12     1216.88     1205.90     63.57 o 
  -2   2  12     4715.60     4150.45    176.07 o 
  -1   2  12      691.63      696.95     25.28 o 
   0   2  12     2081.14     2036.21     65.17 o 
   1   2  12       69.96       56.75     17.57 o 
   2   2  12     2388.43     2844.61    125.28 o 
   3   2  12       30.72       40.91     19.02 o 
   4   2  12      268.48      335.84     28.43 o 
  -5   3  12      302.02      306.02     30.93 o 
  -4   3  12      650.37      617.40     31.80 o 
  -3   3  12      576.22      572.00     27.59 o 
  -2   3  12     1960.90     1884.88     57.69 o 
  -1   3  12        6.37       -4.61     14.09 o 
   0   3  12     1723.43     1803.37     63.37 o 
   1   3  12       68.52       89.54     19.73 o 
   2   3  12     2069.00     2189.50     96.01 o 
   3   3  12       71.73      101.94     19.94 o 
   4   3  12      332.10      348.07     22.92 o 
  -4   4  12      186.61      248.35     25.16 o 
  -3   4  12      583.95      621.43     27.31 o 
  -2   4  12     2190.45     2218.34    100.31 o 
  -1   4  12        5.90       29.73     13.08 o 
   0   4  12     3840.61     4071.94    115.97 o 
   1   4  12       24.30       27.28     19.51 o 
   2   4  12     1985.75     1994.09     93.21 o 
   3   4  12       14.76       20.59     17.90 o 
  -4   5  12      473.80      420.10     27.08 o 
  -3   5  12      542.56      533.36     26.71 o 
  -2   5  12     1991.23     1990.95     96.97 o 
  -1   5  12      297.26      309.60     20.41 o 
   0   5  12     2304.83     2298.89     72.52 o 
   1   5  12        2.62        4.43     20.05 o 
   2   5  12      518.56      469.35     27.69 o 
   3   5  12       11.48       35.93     18.25 o 
  -3   6  12      193.31      204.14     19.80 o 
  -2   6  12      880.19      881.30     29.84 o 
  -1   6  12       19.56       25.09     12.76 o 
   0   6  12      718.87      693.90     64.14 o 
   1   6  12        5.30       -3.19     15.31 o 
   2   6  12      103.90       81.26     18.09 o 
  -2   7  12      168.79      194.66     18.24 o 
  -1   7  12       94.04      108.07     14.60 o 
   0   7  12      272.61      263.88     13.72 o 
  -1  -7  13      382.87      337.76     22.43 o 
   0  -7  13      448.09      444.33     16.98 o 
   1  -7  13      787.23      706.76     27.85 o 
   2  -7  13      157.02      145.46     17.49 o 
  -2  -6  13      621.63      634.19     26.34 o 
  -1  -6  13      511.67      542.01     29.44 o 
   0  -6  13      466.39      474.98     23.55 o 
   1  -6  13      248.37      250.55     20.12 o 
   2  -6  13      183.12      189.18     17.82 o 
   3  -6  13      443.80      378.14     21.35 o 
  -3  -5  13      139.92      158.96     18.67 o 
  -2  -5  13     1229.03     1233.45     68.39 o 
  -1  -5  13     1473.28     1593.26     60.56 o 
   0  -5  13      979.43     1013.57     28.26 o 
   1  -5  13     1636.24     1713.29     60.53 o 
   2  -5  13      363.46      432.87     23.81 o 
   3  -5  13     1001.90     1050.18     50.11 o 
   4  -5  13        3.10        1.85     14.71 o 
  -4  -4  13      363.87      404.55     26.59 o 
  -3  -4  13      191.92      246.70     20.11 o 
  -2  -4  13     2228.88     2281.81    100.71 o 
  -1  -4  13     2970.92     3070.56    126.96 o 
   0  -4  13      596.41      616.70     20.65 o 
   1  -4  13     2081.93     2216.39    111.45 o 
   2  -4  13      472.08      563.32     27.00 o 
   3  -4  13      807.71      827.35     29.35 o 
   4  -4  13        4.04       17.87     15.98 o 
  -4  -3  13     1021.49      920.11     53.58 o 
  -3  -3  13      644.52      688.23     28.77 o 
  -2  -3  13     3143.37     3265.10    130.26 o 
  -1  -3  13     2803.36     2858.81    113.74 o 
   0  -3  13     1109.84     1121.60     32.58 o 
   1  -3  13     2135.89     2084.00     75.40 o 
   2  -3  13      360.64      432.58     24.47 o 
   3  -3  13      525.17      549.71     25.52 o 
   4  -3  13       67.36       90.43     20.33 o 
  -4  -2  13     1680.05     1627.23     72.80 o 
  -3  -2  13      678.65      771.16     41.71 o 
  -2  -2  13     2467.82     2260.42    100.90 o 
  -1  -2  13      645.59      700.91     27.57 o 
   0  -2  13     1766.93     1733.19     52.55 o 
   1  -2  13     2483.60     2341.15     87.25 o 
   2  -2  13      361.47      404.54     25.46 o 
   3  -2  13      759.10      712.18     29.53 o 
   4  -2  13       34.20       31.10     21.14 o 
   5  -2  13      287.06      352.03     25.78 o 
  -5  -1  13       42.46       80.64     26.31 o 
  -4  -1  13     1647.22     1602.12     75.38 o 
  -3  -1  13     1026.95     1084.75     34.70 o 
  -2  -1  13     1127.54      955.68     52.40 o 
  -1  -1  13      843.65      799.03     34.22 o 
   0  -1  13     2690.39     2613.09     71.12 o 
   1  -1  13     4106.78     4212.14    171.31 o 
   2  -1  13      487.02      529.84     33.01 o 
   3  -1  13     1481.52     1381.11     43.67 o 
   4  -1  13       54.32       44.84     20.88 o 
   5  -1  13      223.34      216.30     19.71 o 
  -5   0  13       12.42      -22.59     29.72 o 
  -4   0  13     2177.92     2157.96    101.92 o 
  -3   0  13      129.22      173.43     22.56 o 
  -2   0  13     1671.18     1678.23     71.77 o 
  -1   0  13     3791.44     4128.68    157.12 o 
   0   0  13     4662.85     5069.22    192.52 o 
   1   0  13     6110.98     5899.07    215.29 o 
   2   0  13      358.18      390.10     28.26 o 
   3   0  13      915.68      869.80     44.64 o 
   4   0  13       12.75       34.39     19.95 o 
   5   0  13      150.95      127.13     17.48 o 
  -5   1  13       14.15       35.20     22.20 o 
  -4   1  13     2464.57     2524.25    105.25 o 
  -3   1  13     2501.72     2602.69    124.72 o 
  -2   1  13     5106.59     5547.21    202.27 o 
  -1   1  13     4008.76     4373.68    163.31 o 
   0   1  13     2877.94     2654.87     87.75 o 
   1   1  13     1226.06     1042.78     35.09 o 
   2   1  13      262.18      264.75     25.90 o 
   3   1  13     1454.86     1272.81     60.87 o 
   4   1  13       36.65       52.58     20.24 o 
  -5   2  13      132.07      169.82     24.74 o 
  -4   2  13     1252.03     1286.88     57.19 o 
  -3   2  13      601.35      693.34     31.82 o 
  -2   2  13     3170.62     3288.01    134.09 o 
  -1   2  13     1759.57     1829.25     68.12 o 
   0   2  13      337.81      343.45     15.18 o 
   1   2  13      761.84      746.20     31.85 o 
   2   2  13      191.68      211.81     24.20 o 
   3   2  13      604.58      662.82     34.31 o 
   4   2  13        4.97        3.49     16.83 o 
  -5   3  13      141.94      154.13     29.37 o 
  -4   3  13      527.54      459.38     27.40 o 
  -3   3  13      309.08      246.90     21.78 o 
  -2   3  13     1916.71     1966.73     87.92 o 
  -1   3  13      979.89      915.30     30.32 o 
   0   3  13      682.81      730.07     19.63 o 
   1   3  13     1236.20     1320.49     61.58 o 
   2   3  13      573.51      630.00     30.45 o 
   3   3  13      874.44      946.38     45.47 o 
   4   3  13        3.26        0.56     14.30 o 
  -4   4  13      391.60      442.06     27.18 o 
  -3   4  13      180.15      210.64     19.89 o 
  -2   4  13     1834.19     2060.09     94.94 o 
  -1   4  13     1477.66     1597.73     61.50 o 
   0   4  13      840.11      923.17     42.31 o 
   1   4  13     1921.42     1975.33     69.54 o 
   2   4  13      186.20      203.03     22.40 o 
   3   4  13      390.79      430.52     26.70 o 
  -4   5  13      632.61      647.36     30.26 o 
  -3   5  13      312.02      280.90     23.03 o 
  -2   5  13     1298.21     1288.88     57.59 o 
  -1   5  13      845.83      885.45     50.86 o 
   0   5  13      769.81      764.26     23.57 o 
   1   5  13      632.35      679.76     30.86 o 
   2   5  13       80.78       43.92     18.62 o 
   3   5  13       55.71       62.24     17.41 o 
  -3   6  13      292.75      273.73     20.87 o 
  -2   6  13      277.15      313.79     21.91 o 
  -1   6  13      264.13      281.64     18.53 o 
   0   6  13      407.46      372.32     15.94 o 
   1   6  13      202.82      198.14     21.21 o 
   2   6  13       24.04       27.05     16.05 o 
  -2   7  13      123.62      136.23     18.27 o 
  -1   7  13      176.90      164.94     15.97 o 
   0   7  13      226.49      216.54     13.12 o 
   0  -7  14       29.78       34.13     10.68 o 
   1  -7  14      171.58      161.54     18.79 o 
  -2  -6  14        5.51       13.59     14.52 o 
  -1  -6  14      930.23      917.93     32.90 o 
   0  -6  14      124.09      101.77     11.68 o 
   1  -6  14      712.02      720.07     28.49 o 
   2  -6  14      109.29      108.38     16.04 o 
   3  -6  14      265.73      265.88     18.78 o 
  -3  -5  14      463.91      442.99     25.02 o 
  -2  -5  14        2.47       10.27     16.42 o 
  -1  -5  14     2763.72     2908.19     93.79 o 
   0  -5  14      371.01      340.88     15.75 o 
   1  -5  14      707.63      732.34     29.09 o 
   2  -5  14      326.94      323.85     21.57 o 
   3  -5  14      475.43      464.37     24.02 o 
   4  -5  14      132.82      141.45     18.01 o 
  -3  -4  14     1533.08     1617.84     61.37 o 
  -2  -4  14       12.01       13.76     17.04 o 
  -1  -4  14     4092.00     4269.60    171.06 o 
   0  -4  14      445.87      463.48     20.09 o 
   1  -4  14     2645.78     2756.37    116.18 o 
   2  -4  14      321.05      310.85     22.31 o 
   3  -4  14      374.33      385.02     23.53 o 
   4  -4  14       94.18      140.54     19.29 o 
  -4  -3  14        2.47      -16.16     16.16 o 
  -3  -3  14     3461.79     3576.05    149.66 o 
  -2  -3  14       67.18       84.28     18.46 o 
  -1  -3  14     3597.79     3706.96    135.54 o 
   0  -3  14      384.32      361.61     21.08 o 
   1  -3  14     1348.87     1385.82     46.07 o 
   2  -3  14      417.75      417.80     25.06 o 
   3  -3  14      278.95      287.61     21.80 o 
   4  -3  14      239.01      271.05     23.82 o 
  -4  -2  14       88.88      138.01     25.16 o 
  -3  -2  14     2290.35     2293.74     91.96 o 
  -2  -2  14       90.47      112.17     17.93 o 
  -1  -2  14     2045.32     2120.39     73.65 o 
   0  -2  14       13.16       29.07     11.52 o 
   1  -2  14     3162.76     2943.05    123.50 o 
   2  -2  14      701.85      671.52     30.44 o 
   3  -2  14      386.64      389.92     24.04 o 
   4  -2  14      192.44      234.51     25.20 o 
  -5  -1  14      351.24      389.88     27.31 o 
  -4  -1  14       64.52       77.42     20.05 o 
  -3  -1  14     2081.08     1853.50     78.18 o 
  -2  -1  14      402.86      387.51     22.97 o 
  -1  -1  14     3121.14     2962.08    112.60 o 
   0  -1  14      782.64      819.88     26.88 o 
   1  -1  14     5943.98     6251.89    226.38 o 
   2  -1  14      986.25     1103.17     46.30 o 
   3  -1  14      823.06      774.24     34.10 o 
   4  -1  14      232.95      236.17     24.47 o 
  -5   0  14      469.03      504.56     30.33 o 
  -4   0  14      103.26       92.48     20.19 o 
  -3   0  14     4759.07     4791.61    187.76 o 
  -2   0  14      307.70      365.06     23.97 o 
  -1   0  14     7513.69     9011.49    380.91 o 
   0   0  14      944.68     1063.05     25.63 o 
   1   0  14     3072.57     2876.46    102.51 o 
   2   0  14      664.42      620.27     31.97 o 
   3   0  14      410.88      378.07     25.94 o 
   4   0  14      182.51      193.25     22.44 o 
  -5   1  14      840.39      898.60     37.17 o 
  -4   1  14       23.12       37.97     19.70 o 
  -3   1  14     2371.16     2360.23    106.43 o 
  -2   1  14       48.65       54.89     18.06 o 
  -1   1  14     5495.39     5800.52    206.33 o 
   0   1  14      478.92      440.81     17.29 o 
   1   1  14     1218.03     1065.36     43.13 o 
   2   1  14      110.86      135.40     22.53 o 
   3   1  14      311.02      289.53     23.70 o 
   4   1  14      160.56      210.82     22.32 o 
  -5   2  14      819.75      863.66     47.81 o 
  -4   2  14        4.77       25.52     18.48 o 
  -3   2  14     1876.07     2048.23     86.45 o 
  -2   2  14        4.24       -7.60     15.29 o 
  -1   2  14     2319.89     2276.34     95.87 o 
   0   2  14      289.14      265.72     16.60 o 
   1   2  14      698.19      635.04     31.07 o 
   2   2  14      235.18      291.11     26.32 o 
   3   2  14      925.14      879.41     41.70 o 
   4   2  14      144.56      196.11     21.65 o 
  -4   3  14        5.42       -1.95     17.78 o 
  -3   3  14      399.28      420.76     25.01 o 
  -2   3  14       12.64       33.78     15.00 o 
  -1   3  14     2820.04     2743.47    111.23 o 
   0   3  14      886.97      938.91     25.59 o 
   1   3  14     2594.35     2739.94    106.75 o 
   2   3  14      563.05      641.43     32.19 o 
   3   3  14      428.52      408.00     27.00 o 
   4   3  14      117.57      139.93     18.84 o 
  -4   4  14       19.24        3.22     16.23 o 
  -3   4  14     1691.15     1533.35     57.20 o 
  -2   4  14        3.96        3.25     16.56 o 
  -1   4  14     2831.89     2828.62    115.30 o 
   0   4  14      102.36      119.12     13.11 o 
   1   4  14     1260.03     1288.57     76.02 o 
   2   4  14      273.09      330.67     25.87 o 
   3   4  14      170.84      170.03     22.07 o 
  -4   5  14       16.88       30.59     22.97 o 
  -3   5  14     1734.05     1687.38     80.83 o 
  -2   5  14       63.79       61.33     18.61 o 
  -1   5  14     1206.77     1180.41     40.39 o 
   0   5  14      146.93      141.74     13.74 o 
   1   5  14      547.06      620.02     30.74 o 
   2   5  14      149.91      148.05     21.11 o 
  -3   6  14      594.14      576.72     29.35 o 
  -2   6  14       31.93       62.10     17.43 o 
  -1   6  14      133.41      135.70     16.43 o 
   0   6  14       40.85       31.03     17.56 o 
   1   6  14      244.77      258.85     23.55 o 
  -2  -6  15      274.57      291.89     21.51 o 
  -1  -6  15      194.23      229.46     20.75 o 
   0  -6  15     1199.24     1198.89     28.22 o 
   1  -6  15        1.14       26.36     17.35 o 
   2  -6  15      525.76      506.98     23.87 o 
  -3  -5  15       74.27       67.51     19.34 o 
  -2  -5  15      685.77      727.01     29.85 o 
  -1  -5  15      216.57      251.25     20.85 o 
   0  -5  15     2548.18     2550.49     75.38 o 
   1  -5  15        1.30       31.24     15.02 o 
   2  -5  15     1049.61     1114.65     33.06 o 
   3  -5  15       20.64       22.23     15.15 o 
  -3  -4  15      276.47      314.59     24.07 o 
  -2  -4  15     3018.14     3207.36    135.22 o 
  -1  -4  15      464.82      527.32     26.73 o 
   0  -4  15     2441.42     2570.34    184.64 o 
   1  -4  15      167.68      180.01     21.21 o 
   2  -4  15     1379.19     1428.47     54.15 o 
   3  -4  15       14.00        9.17     14.09 o 
   4  -4  15      177.64      223.17     20.63 o 
  -4  -3  15      965.46      951.09     53.80 o 
  -3  -3  15      761.84      790.11     35.79 o 
  -2  -3  15     2222.00     2302.14     94.59 o 
  -1  -3  15       99.25      103.99     16.89 o 
   0  -3  15     1073.03     1046.17     29.39 o 
   1  -3  15      263.62      307.29     22.39 o 
   2  -3  15     1159.10     1125.80     51.43 o 
   3  -3  15       13.55        5.49     15.08 o 
   4  -3  15      105.77      169.64     20.94 o 
  -4  -2  15      552.72      484.62     28.08 o 
  -3  -2  15     1014.27      965.85     35.75 o 
  -2  -2  15     2061.71     1898.00     80.61 o 
  -1  -2  15       42.14       72.15     15.40 o 
   0  -2  15     1601.35     1532.48     69.58 o 
   1  -2  15       15.40       -5.27     15.63 o 
   2  -2  15     1988.13     1858.81     65.36 o 
   3  -2  15       17.36        4.51     15.46 o 
   4  -2  15      432.46      450.30     28.94 o 
  -4  -1  15      312.28      328.39     24.93 o 
  -3  -1  15     1117.31      931.00     43.07 o 
  -2  -1  15     1691.92     1488.49     58.74 o 
  -1  -1  15      137.58      106.67     16.40 o 
   0  -1  15     3940.25     3857.11    101.00 o 
   1  -1  15       62.03      102.95     19.89 o 
   2  -1  15     2799.93     3130.51    133.36 o 
   3  -1  15       97.22       62.46     18.39 o 
   4  -1  15      350.17      299.05     26.07 o 
  -4   0  15      972.01      950.06     43.66 o 
  -3   0  15     1299.01     1267.16     44.05 o 
  -2   0  15     4977.24     5058.08    186.31 o 
  -1   0  15      917.29      986.42     42.66 o 
   0   0  15     7411.21     7795.27    286.80 o 
   1   0  15      132.87      125.09     21.31 o 
   2   0  15      985.70      903.05     46.88 o 
   3   0  15        0.69      -14.57     14.57 o 
   4   0  15      319.76      360.12     25.89 o 
  -5   1  15      617.91      740.72     33.98 o 
  -4   1  15     1443.42     1545.63     80.53 o 
  -3   1  15      427.59      493.44     27.13 o 
  -2   1  15     3822.92     3791.39    145.70 o 
  -1   1  15      825.22      898.40     33.27 o 
   0   1  15     2952.58     2652.68     76.06 o 
   1   1  15       12.70       21.50     16.31 o 
   2   1  15      490.50      539.64     29.11 o 
   3   1  15       48.05       44.91     15.98 o 
   4   1  15      284.39      328.09     23.69 o 
  -4   2  15     1247.59     1284.65     65.25 o 
  -3   2  15       64.13       57.96     21.01 o 
  -2   2  15      902.03      938.74     49.05 o 
  -1   2  15      477.74      454.94     23.47 o 
   0   2  15     1553.34     1441.93     67.16 o 
   1   2  15       18.29       69.92     18.66 o 
   2   2  15     1001.34     1091.03     44.05 o 
   3   2  15       17.92       32.67     19.01 o 
   4   2  15      244.66      271.05     22.65 o 
  -4   3  15      463.49      423.99     26.73 o 
  -3   3  15      364.76      347.72     23.84 o 
  -2   3  15     1101.85     1075.49     55.95 o 
  -1   3  15      341.94      348.52     21.54 o 
   0   3  15     1891.36     1938.91     51.97 o 
   1   3  15        0.38       16.56     20.01 o 
   2   3  15     1399.98     1481.52     65.58 o 
   3   3  15        2.54        2.45     17.14 o 
  -4   4  15      317.50      335.32     26.37 o 
  -3   4  15      251.87      280.11     23.79 o 
  -2   4  15     2157.41     2115.88     99.38 o 
  -1   4  15      177.07      161.71     18.41 o 
   0   4  15     2445.60     2606.79     66.72 o 
   1   4  15      120.56      141.09     20.96 o 
   2   4  15      592.92      622.25     31.14 o 
   3   4  15       11.56       27.61     20.57 o 
  -3   5  15      429.04      483.29     25.60 o 
  -2   5  15     1352.49     1362.23     55.91 o 
  -1   5  15       21.33       17.56     13.27 o 
   0   5  15      347.09      380.65     16.56 o 
   1   5  15       10.94       29.71     18.52 o 
   2   5  15      209.94      217.84     22.42 o 
  -2   6  15      301.77      283.58     22.06 o 
  -1   6  15       25.68       31.41     13.14 o 
   0   6  15      304.40      302.80     29.38 o 
   1   6  15       14.43       23.51     16.98 o 
  -1  -6  16      198.93      168.37     19.68 o 
   0  -6  16      518.43      540.05     18.74 o 
   1  -6  16      719.05      711.33     33.58 o 
   2  -6  16       69.92       70.42     15.63 o 
  -2  -5  16      726.87      680.70     32.55 o 
  -1  -5  16      602.29      616.00     28.41 o 
   0  -5  16     1059.25     1126.35     35.18 o 
   1  -5  16      591.43      657.58     29.39 o 
   2  -5  16      145.10      143.75     19.12 o 
   3  -5  16      316.31      270.05     20.16 o 
  -3  -4  16      374.63      395.06     26.38 o 
  -2  -4  16     1889.37     1769.08     89.80 o 
  -1  -4  16     1489.28     1697.08     57.03 o 
   0  -4  16     1175.27     1255.02     40.12 o 
   1  -4  16      547.03      576.58     27.05 o 
   2  -4  16      222.91      247.17     21.95 o 
   3  -4  16      451.61      466.37     25.07 o 
   4  -4  16        5.48       11.58     15.66 o 
  -4  -3  16      645.96      602.69     29.25 o 
  -3  -3  16      263.60      240.41     22.31 o 
  -2  -3  16     2166.31     2087.61     94.72 o 
  -1  -3  16     1207.10     1189.19     46.02 o 
   0  -3  16      423.77      410.51     16.44 o 
   1  -3  16     1047.01     1088.57     34.11 o 
   2  -3  16      407.22      451.43     26.39 o 
   3  -3  16      562.49      515.70     25.94 o 
   4  -3  16       21.05       14.24     16.46 o 
  -4  -2  16      445.60      398.73     32.74 o 
  -3  -2  16      163.74      162.04     21.27 o 
  -2  -2  16      983.40      939.44     36.63 o 
  -1  -2  16     1769.00     1677.28     71.77 o 
   0  -2  16      542.46      583.72     19.62 o 
   1  -2  16     1148.69     1003.53     34.48 o 
   2  -2  16      493.21      514.68     30.20 o 
   3  -2  16      687.88      772.98     33.05 o 
   4  -2  16        1.83      -11.54     19.61 o 
  -4  -1  16      576.42      540.83     29.37 o 
  -3  -1  16      314.10      300.03     25.06 o 
  -2  -1  16     3949.10     3842.74    140.23 o 
  -1  -1  16     1353.93     1190.71     45.76 o 
   0  -1  16     2006.37     2012.64     91.74 o 
   1  -1  16     3019.13     2871.38    128.88 o 
   2  -1  16      314.32      384.46     29.74 o 
   3  -1  16      423.86      434.70     25.44 o 
   4  -1  16       36.59       52.64     19.30 o 
  -4   0  16     1545.12     1359.82     66.77 o 
  -3   0  16      796.73      860.61     39.05 o 
  -2   0  16     1256.38     1293.39     48.72 o 
  -1   0  16     2134.41     2372.73     97.20 o 
   0   0  16     1734.94     1891.46     60.89 o 
   1   0  16     1844.51     1928.04     75.65 o 
   2   0  16      279.10      244.62     26.98 o 
   3   0  16      290.53      232.86     22.28 o 
   4   0  16        3.94       10.36     18.81 o 
  -4   1  16     2040.08     2348.85    107.79 o 
  -3   1  16      378.63      430.61     26.66 o 
  -2   1  16      914.85      975.02     37.53 o 
  -1   1  16      685.91      738.21     36.95 o 
   0   1  16     1244.78     1248.12     33.95 o 
   1   1  16      904.04      725.25     32.76 o 
   2   1  16       66.37      124.94     22.81 o 
   3   1  16      255.62      266.15     22.98 o 
   4   1  16       47.18       38.04     17.26 o 
  -4   2  16      856.93      940.07     35.46 o 
  -3   2  16      368.80      442.99     25.32 o 
  -2   2  16      656.10      682.33     28.12 o 
  -1   2  16      470.55      482.97     23.77 o 
   0   2  16     1103.31     1055.91     27.31 o 
   1   2  16     1097.10     1120.43     39.14 o 
   2   2  16      250.72      289.85     27.05 o 
   3   2  16      798.06      840.29     36.60 o 
   4   2  16       32.64       30.40     16.53 o 
  -4   3  16      557.51      557.87     32.70 o 
  -3   3  16      232.36      210.46     20.59 o 
  -2   3  16     1350.85     1230.76     53.53 o 
  -1   3  16     1080.25      991.35     43.62 o 
   0   3  16      965.65      985.76     27.90 o 
   1   3  16      962.27      998.93     38.92 o 
   2   3  16      208.07      250.54     24.25 o 
   3   3  16      336.80      330.64     25.61 o 
  -4   4  16      545.86      536.71     27.97 o 
  -3   4  16      141.08      131.07     19.30 o 
  -2   4  16     1889.98     2004.21     94.20 o 
  -1   4  16     1074.58     1086.11     52.51 o 
   0   4  16      319.90      330.91     16.94 o 
   1   4  16      523.51      580.31     33.49 o 
   2   4  16      122.02      143.90     22.63 o 
   3   4  16      150.23      229.40     22.28 o 
  -3   5  16      188.82      145.20     18.25 o 
  -2   5  16      704.48      651.65     38.66 o 
  -1   5  16      293.44      314.94     24.84 o 
   0   5  16      111.27      133.66     24.81 o 
   1   5  16      149.85      199.57     25.29 o 
   2   5  16       46.96       63.77     18.77 o 
  -2   6  16      226.43      200.94     21.23 o 
  -1   6  16      115.92      113.87     15.88 o 
   0   6  16       60.73       70.76     10.80 o 
  -1  -6  17      536.42      535.19     27.70 o 
   0  -6  17       78.10       89.85     19.66 o 
   1  -6  17      528.66      603.93     27.92 o 
   2  -6  17      106.47      104.70     18.33 o 
  -2  -5  17       41.78        8.66     16.92 o 
  -1  -5  17     1824.53     1955.21     83.83 o 
   0  -5  17      141.38      111.58     13.61 o 
   1  -5  17      976.69     1049.03     35.17 o 
   2  -5  17      221.53      216.83     20.84 o 
   3  -5  17      202.18      196.73     19.18 o 
  -3  -4  17     1262.33     1174.65     63.25 o 
  -2  -4  17        3.35        4.52     18.43 o 
  -1  -4  17     2082.13     2192.17     82.84 o 
   0  -4  17      159.57      162.74     15.72 o 
   1  -4  17      320.55      306.82     23.33 o 
   2  -4  17       71.68       76.53     17.98 o 
   3  -4  17      245.91      204.31     20.07 o 
  -3  -3  17     1047.83      933.09     63.10 o 
  -2  -3  17       76.84       71.14     18.24 o 
  -1  -3  17     1599.74     1606.91     50.46 o 
   0  -3  17      270.26      224.31     38.05 o 
   1  -3  17      717.55      749.78     30.27 o 
   2  -3  17      206.60      206.97     22.11 o 
   3  -3  17      366.82      350.85     23.18 o 
   4  -3  17      110.30      119.69     18.42 o 
  -4  -2  17        1.04        8.83     15.91 o 
  -3  -2  17      768.08      758.09     34.29 o 
  -2  -2  17       57.74       52.12     16.18 o 
  -1  -2  17     1965.85     1725.67     69.77 o 
   0  -2  17      298.68      268.50     14.97 o 
   1  -2  17     1712.64     1655.51     57.69 o 
   2  -2  17      461.91      443.08     29.12 o 
   3  -2  17      401.88      402.76     24.09 o 
   4  -2  17      117.43      118.09     18.82 o 
  -4  -1  17       13.34       21.99     18.31 o 
  -3  -1  17     1812.33     1662.28     61.89 o 
  -2  -1  17      321.49      317.98     23.69 o 
  -1  -1  17     4253.30     4300.93    161.38 o 
   0  -1  17      130.58      137.87     23.27 o 
   1  -1  17     2210.84     2147.28     96.21 o 
   2  -1  17      212.60      252.09     24.34 o 
   3  -1  17      205.77      202.10     20.14 o 
   4  -1  17       85.36       70.90     20.34 o 
  -4   0  17       74.38       74.28     19.17 o 
  -3   0  17     3683.41     3716.63    148.15 o 
  -2   0  17       15.14       46.77     16.61 o 
  -1   0  17     2371.20     2528.10    101.22 o 
   0   0  17       31.32       58.52     12.12 o 
   1   0  17     1825.53     1761.66     80.75 o 
   2   0  17      299.24      387.03     33.63 o 
   3   0  17      148.90      134.14     18.91 o 
   4   0  17       40.20       55.85     17.59 o 
  -4   1  17      140.64      162.00     21.46 o 
  -3   1  17     2693.96     2828.78    113.60 o 
  -2   1  17      223.93      252.81     27.67 o 
  -1   1  17     1389.70     1426.57     67.21 o 
   0   1  17       34.64       59.50     13.28 o 
   1   1  17      988.13      752.38     33.90 o 
   2   1  17      179.88      146.02     24.13 o 
   3   1  17      238.09      218.92     22.56 o 
   4   1  17      190.87      203.66     21.37 o 
  -4   2  17        8.71       36.23     16.76 o 
  -3   2  17      713.85      758.31     32.04 o 
  -2   2  17        9.43       14.96     14.25 o 
  -1   2  17     1433.98     1404.28     58.21 o 
   0   2  17      243.65      263.10     15.58 o 
   1   2  17      963.29      810.21     46.86 o 
   2   2  17      346.41      394.45     28.37 o 
   3   2  17      215.71      197.78     25.52 o 
  -4   3  17        6.24       33.43     15.83 o 
  -3   3  17      830.24      781.62     29.73 o 
  -2   3  17       22.81       55.48     15.15 o 
  -1   3  17     2780.37     2489.21    109.17 o 
   0   3  17      268.84      364.18     49.61 o 
   1   3  17     1137.10     1214.69     55.90 o 
   2   3  17       50.24       80.98     21.23 o 
   3   3  17      240.71      231.18     23.33 o 
  -3   4  17      806.25      732.91     45.70 o 
  -2   4  17        0.11       27.58     18.64 o 
  -1   4  17     1676.45     1438.80     83.94 o 
   0   4  17      110.61      111.04     13.28 o 
   1   4  17      274.94      409.78     28.75 o 
   2   4  17       35.59       41.83     21.07 o 
  -3   5  17      488.39      441.49     24.13 o 
  -2   5  17        5.85       37.19     15.49 o 
  -1   5  17      453.84      428.28     26.85 o 
   0   5  17       13.72       12.38     22.20 o 
   1   5  17      141.95      188.83     24.80 o 
  -1   6  17      224.00      229.59     19.80 o 
   0  -6  18      702.32      714.32     21.29 o 
   1  -6  18       13.27       -3.09     15.92 o 
  -2  -5  18      739.92      719.09     30.70 o 
  -1  -5  18      141.43      139.57     19.56 o 
   0  -5  18     1527.02     1555.59     44.97 o 
   1  -5  18       11.76       54.23     17.03 o 
   2  -5  18      141.64      205.34     20.15 o 
  -2  -4  18      860.27      820.14     39.91 o 
  -1  -4  18      450.17      402.50     26.13 o 
   0  -4  18     1140.92     1253.95     38.43 o 
   1  -4  18       25.75       53.39     17.63 o 
   2  -4  18      614.66      581.24     29.04 o 
   3  -4  18        2.20      -13.54     13.54 o 
  -3  -3  18      162.43      142.71     20.79 o 
  -2  -3  18      815.79      734.72     49.56 o 
  -1  -3  18      358.89      352.89     23.18 o 
   0  -3  18     1357.54     1275.22     37.80 o 
   1  -3  18       30.58       34.40     16.72 o 
   2  -3  18      806.28      804.41     31.61 o 
   3  -3  18        3.79        9.75     13.14 o 
  -3  -2  18      284.97      252.79     24.05 o 
  -2  -2  18     1230.85     1120.19     46.95 o 
  -1  -2  18      256.32      256.19     21.66 o 
   0  -2  18     2090.13     1877.26     66.00 o 
   1  -2  18       54.53       46.62     17.40 o 
   2  -2  18     1252.51     1282.80     51.87 o 
   3  -2  18       19.03       30.38     14.16 o 
   4  -2  18       87.01      113.21     18.69 o 
  -4  -1  18      476.78      476.30     25.89 o 
  -3  -1  18      640.10      618.60     35.10 o 
  -2  -1  18     2414.32     2324.82     95.66 o 
  -1  -1  18       23.43       25.84     16.86 o 
   0  -1  18     2258.39     2362.69     63.16 o 
   2  -1  18     1202.74     1286.85     52.30 o 
   3  -1  18        1.59       15.14     13.93 o 
   4  -1  18       99.15      144.26     21.84 o 
  -4   0  18      558.97      542.09     27.48 o 
  -3   0  18     1144.32     1160.27     42.23 o 
  -2   0  18     2412.73     2338.30    108.96 o 
  -1   0  18       69.13       62.43     15.58 o 
   0   0  18      982.10     1135.54     80.17 o 
   1   0  18       67.70       34.25     18.07 o 
   2   0  18      476.14      545.00     29.18 o 
   3   0  18        7.61       10.79     14.58 o 
   4   0  18      119.42      118.44     17.33 o 
  -4   1  18      442.33      479.95     27.63 o 
  -3   1  18      521.47      534.99     27.82 o 
  -2   1  18      453.49      445.28     23.93 o 
  -1   1  18      113.39      145.81     18.87 o 
   0   1  18      933.88      990.64     24.59 o 
   1   1  18       65.42       41.83     19.16 o 
   2   1  18      673.12      635.81     34.87 o 
   3   1  18        4.38       -3.56     15.62 o 
  -4   2  18      170.14      190.44     20.35 o 
  -3   2  18      270.64      314.31     22.00 o 
  -2   2  18     1330.39     1462.64     68.82 o 
  -1   2  18      365.37      322.22     21.29 o 
   0   2  18     1986.12     2030.35     82.69 o 
   1   2  18        9.34        3.43     20.56 o 
   2   2  18      582.86      662.31     33.51 o 
   3   2  18        7.48       27.71     17.96 o 
  -3   3  18      256.60      266.26     21.67 o 
  -2   3  18      834.38      759.57     36.43 o 
  -1   3  18      363.76      348.38     21.94 o 
   0   3  18     1761.33     1693.62    101.60 o 
   1   3  18       27.04       44.26     21.21 o 
   2   3  18      516.84      561.83     31.94 o 
   3   3  18        2.07       20.11     16.68 o 
  -3   4  18      236.55      198.13     21.72 o 
  -2   4  18      857.64      818.79     29.84 o 
  -1   4  18      178.07      158.58     18.12 o 
   0   4  18      452.61      474.89     18.61 o 
   1   4  18        5.72       25.97     20.70 o 
   2   4  18       94.98      106.01     21.38 o 
  -2   5  18      362.41      341.79     23.21 o 
  -1   5  18       47.65       51.94     14.69 o 
   0   5  18      243.55      268.80     15.46 o 
   1   5  18        3.21       32.62     18.36 o 
  -1  -5  19      305.12      311.81     25.53 o 
   0  -5  19      372.78      397.43     18.73 o 
   1  -5  19      487.15      445.34     27.46 o 
   2  -5  19       73.65       49.43     16.18 o 
  -2  -4  19      467.37      412.58     26.08 o 
  -1  -4  19      216.09      213.41     21.33 o 
   0  -4  19      599.65      611.01     20.33 o 
   1  -4  19      287.81      268.19     23.29 o 
   2  -4  19        4.88       12.50     15.92 o 
   3  -4  19      215.35      180.91     18.44 o 
  -3  -3  19      120.95      127.35     19.35 o 
  -2  -3  19      483.45      434.54     25.35 o 
  -1  -3  19      173.71      177.25     20.35 o 
   0  -3  19      532.72      543.71     27.24 o 
   1  -3  19      373.17      331.61     24.18 o 
   2  -3  19      307.80      315.04     23.86 o 
   3  -3  19      310.43      263.27     19.66 o 
  -3  -2  19      202.76      196.09     24.15 o 
  -2  -2  19     1445.62     1265.91     54.30 o 
  -1  -2  19     1667.91     1579.99     55.34 o 
   0  -2  19     1122.38     1091.67     52.48 o 
   1  -2  19     1037.79      990.43     35.34 o 
   2  -2  19      244.42      267.55     24.09 o 
   3  -2  19      301.74      329.21     21.09 o 
  -3  -1  19      261.24      240.99     23.13 o 
  -2  -1  19     2585.44     2584.29    111.81 o 
  -1  -1  19      993.04      983.32     36.25 o 
   0  -1  19      562.28      575.93     55.68 o 
   1  -1  19      356.94      310.96     23.56 o 
   2  -1  19      181.57      202.99     24.30 o 
   3  -1  19      269.45      235.36     19.34 o 
  -4   0  19      790.41      762.53     35.68 o 
  -3   0  19      276.16      316.70     25.42 o 
  -2   0  19     2026.17     2052.64     95.62 o 
  -1   0  19      505.39      524.62     28.80 o 
   0   0  19      351.96      406.95     17.21 o 
   1   0  19      487.52      553.56     28.20 o 
   2   0  19      194.39      217.53     24.64 o 
   3   0  19      145.98      147.96     18.50 o 
  -4   1  19      471.04      477.57     26.14 o 
  -3   1  19       87.91       78.20     19.48 o 
  -2   1  19      447.20      476.86     26.38 o 
  -1   1  19      557.17      625.97     37.91 o 
   0   1  19      563.97      590.59     20.93 o 
   1   1  19      800.40      723.30     33.04 o 
   2   1  19      139.01      138.94     24.29 o 
   3   1  19      232.24      199.97     20.81 o 
  -3   2  19      161.35      181.02     19.97 o 
  -2   2  19      302.78      325.47     23.59 o 
  -1   2  19      664.55      672.70     26.09 o 
   0   2  19     1127.27     1082.97     36.49 o 
   1   2  19      900.36      823.48     47.56 o 
   2   2  19      146.96      165.72     23.89 o 
   3   2  19      132.63      130.36     20.63 o 
  -3   3  19      281.16      250.82     20.62 o 
  -2   3  19     1051.68      969.06     51.88 o 
  -1   3  19      474.19      406.26     22.92 o 
   0   3  19      735.00      681.45     22.38 o 
   1   3  19      248.41      252.48     27.15 o 
   2   3  19       18.03       31.42     19.02 o 
  -3   4  19      194.09      172.52     19.78 o 
  -2   4  19      329.38      296.66     21.85 o 
  -1   4  19      177.39      164.75     19.71 o 
   0   4  19      189.45      192.00     14.57 o 
   1   4  19      158.68      160.88     22.71 o 
  -1   5  19      113.15       90.63     16.08 o 
   0   5  19       61.81       63.42     11.95 o 
   0  -5  20        6.17       24.05     11.72 o 
   1  -5  20      422.50      440.42     27.54 o 
  -2  -4  20        6.42       22.48     17.54 o 
  -1  -4  20      579.58      618.91     37.85 o 
   0  -4  20       21.19       21.46     19.51 o 
   1  -4  20      485.77      497.90     27.31 o 
   2  -4  20       57.18       64.87     16.08 o 
  -2  -3  20        0.16        5.68     18.02 o 
  -1  -3  20     1108.18     1016.07     40.55 o 
   0  -3  20       75.33       50.94     12.69 o 
   1  -3  20      602.00      538.53     28.45 o 
   2  -3  20      209.15      184.01     21.41 o 
   3  -3  20      226.29      188.05     18.00 o 
  -3  -2  20      682.76      589.97     27.88 o 
  -2  -2  20        9.71      -15.40     15.40 o 
  -1  -2  20     1502.88     1392.33     59.00 o 
   0  -2  20      535.83      566.16     21.05 o 
   1  -2  20      793.77      836.14     45.56 o 
   2  -2  20       72.53      104.03     19.20 o 
   3  -2  20      236.53      230.15     18.43 o 
  -3  -1  20     1231.39     1162.87     34.88 o 
  -2  -1  20       13.95       11.81     16.94 o 
  -1  -1  20     2979.92     2882.10    111.23 o 
   0  -1  20       50.32       45.71     19.34 o 
   1  -1  20      559.25      624.95     28.28 o 
   2  -1  20       95.46      136.33     20.95 o 
   3  -1  20       97.49      114.10     15.14 o 
  -3   0  20      993.70     1077.36     47.99 o 
  -2   0  20        5.29      -11.87     19.10 o 
  -1   0  20      588.39      580.69     25.06 o 
   0   0  20       57.19       54.26     12.47 o 
   1   0  20      313.23      359.11     24.44 o 
   2   0  20       88.66      129.41     22.23 o 
   3   0  20      149.61      127.75     17.61 o 
  -3   1  20      637.41      632.35     39.93 o 
  -2   1  20       36.70       34.83     16.29 o 
  -1   1  20      543.99      596.76     29.05 o 
   0   1  20       25.97       16.70     10.57 o 
   1   1  20      941.70      893.99     35.30 o 
   2   1  20      144.07      109.27     21.72 o 
   3   1  20      116.70      106.79     17.05 o 
  -3   2  20      921.59     1017.80     37.05 o 
  -2   2  20       13.33       12.70     13.93 o 
  -1   2  20     1226.32     1126.48     64.71 o 
   0   2  20       43.41       60.47     12.01 o 
   1   2  20      935.14      875.39     36.80 o 
   2   2  20      137.07      117.15     23.98 o 
  -3   3  20     1263.08     1232.40     46.96 o 
  -2   3  20       31.24       11.71     14.68 o 
  -1   3  20     1056.16      979.49     49.82 o 
   0   3  20       25.22       15.36     11.42 o 
   1   3  20      332.56      335.97     27.12 o 
   2   3  20       27.14       38.59     18.87 o 
  -2   4  20        0.40        3.44     13.35 o 
  -1   4  20      443.80      437.44     23.74 o 
   0   4  20       16.33       23.91     12.72 o 
   1   4  20       92.46      130.44     24.81 o 
  -1  -4  21       46.32       37.99     18.03 o 
   0  -4  21      480.52      464.11     19.71 o 
   1  -4  21       10.29       -3.57     14.97 o 
  -2  -3  21      476.15      408.03     24.10 o 
  -1  -3  21      209.73      224.98     21.96 o 
   0  -3  21     1090.42      972.07     83.80 o 
   1  -3  21       12.84       23.21     16.59 o 
   2  -3  21      378.37      348.93     23.95 o 
  -2  -2  21      896.50      792.05     50.31 o 
  -1  -2  21      734.10      726.78     29.23 o 
   0  -2  21     1021.29      991.97     32.93 o 
   1  -2  21        3.38       32.76     14.99 o 
   2  -2  21      366.82      361.70     24.00 o 
  -3  -1  21      303.45      215.22     23.87 o 
  -2  -1  21     1012.70      988.10     37.84 o 
  -1  -1  21      135.56      134.53     17.61 o 
   0  -1  21     1053.98     1147.48     63.90 o 
   1  -1  21       16.77        2.57     16.94 o 
   2  -1  21      270.90      303.32     24.72 o 
   3  -1  21        0.84      -10.44     12.41 o 
  -3   0  21      225.18      245.99     20.07 o 
  -2   0  21      560.50      528.11     29.25 o 
  -1   0  21      164.01      162.43     17.01 o 
   0   0  21      459.22      525.96     18.23 o 
   1   0  21       14.01        6.35     15.32 o 
   2   0  21      541.64      595.92     29.29 o 
   3   0  21        5.97        5.14     13.53 o 
  -3   1  21      326.22      374.78     24.57 o 
  -2   1  21      732.21      724.72     26.57 o 
  -1   1  21        7.76        8.24     12.45 o 
   0   1  21      907.60      970.56     31.57 o 
   1   1  21       26.51       33.24     18.73 o 
   2   1  21      481.37      511.45     29.43 o 
  -3   2  21      281.68      284.84     21.43 o 
  -2   2  21      791.06      760.56     35.49 o 
  -1   2  21      118.55      101.49     17.42 o 
   0   2  21      775.01      818.70     35.68 o 
   1   2  21       46.28       91.68     19.56 o 
   2   2  21      184.26      195.44     23.12 o 
  -2   3  21      716.32      714.08     38.41 o 
  -1   3  21      100.82       65.66     15.87 o 
   0   3  21      398.06      379.92     18.58 o 
   1   3  21       12.48       22.08     23.00 o 
  -1   4  21       38.02       67.22     15.89 o 
   0   4  21      203.38      205.42     27.76 o 
   0  -4  22      274.51      262.50     16.37 o 
  -1  -3  22      286.76      250.75     21.57 o 
   0  -3  22      418.10      418.71     20.90 o 
   1  -3  22      506.88      438.22     26.64 o 
   2  -3  22       11.69       25.89     16.02 o 
  -2  -2  22      630.83      615.04     27.64 o 
  -1  -2  22      343.70      336.38     24.03 o 
   0  -2  22      718.53      738.56     48.11 o 
   1  -2  22      201.14      219.06     19.90 o 
   2  -2  22       95.84      123.24     17.88 o 
  -2  -1  22      738.94      690.16     28.10 o 
  -1  -1  22      191.83      185.46     18.78 o 
   0  -1  22      248.99      294.60     33.78 o 
   1  -1  22      168.27      188.92     18.98 o 
   2  -1  22       49.38       78.48     18.47 o 
  -2   0  22      657.06      708.57     34.94 o 
  -1   0  22      213.47      212.83     18.04 o 
   0   0  22      142.76      143.70     12.92 o 
   1   0  22      212.48      221.12     20.44 o 
   2   0  22       87.26       94.20     19.71 o 
  -2   1  22      732.85      747.70     27.26 o 
  -1   1  22      198.42      245.36     18.12 o 
   0   1  22      239.80      268.60     20.80 o 
   1   1  22      356.71      370.10     24.62 o 
   2   1  22      149.18      125.85     20.51 o 
  -2   2  22      843.59      822.70     31.16 o 
  -1   2  22      689.69      689.07     37.15 o 
   0   2  22      482.73      480.90     18.71 o 
   1   2  22      213.27      220.94     23.25 o 
  -2   3  22      315.51      290.11     19.95 o 
  -1   3  22       90.42       83.95     14.52 o 
   0   3  22      193.43      192.03     14.22 o 
   1   3  22       82.62       68.36     19.93 o 
   0  -3  23        1.08        9.24     11.70 o 
   1  -3  23      321.40      344.34     24.09 o 
  -1  -2  23      812.78      791.34     30.34 o 
   0  -2  23       71.69       81.83     12.00 o 
   1  -2  23      429.19      382.84     24.71 o 
  -2  -1  23       12.74       10.99     14.40 o 
  -1  -1  23      477.85      511.09     24.49 o 
   0  -1  23       15.50       14.35     10.50 o 
   1  -1  23      190.19      199.86     19.74 o 
   2  -1  23        8.01       -9.90     15.80 o 
  -2   0  23        9.55        6.45     13.15 o 
  -1   0  23      803.46      758.69     26.86 o 
   0   0  23       50.36       66.38     10.65 o 
   1   0  23      306.13      283.76     22.17 o 
   2   0  23       69.84      114.94     18.89 o 
  -2   1  23        0.51       27.88     11.82 o 
  -1   1  23      873.44      950.56     36.33 o 
   0   1  23      105.09      104.23     12.82 o 
   1   1  23      349.60      334.54     24.98 o 
  -1   2  23      364.32      373.22     21.55 o 
   0   2  23       28.20       33.22     10.96 o 
   1   2  23      223.95      264.42     24.95 o 
   0  -2  24      184.98      214.63     17.59 o 
  -1  -1  24      195.74      231.11     19.51 o 
   0  -1  24      322.87      332.51     34.17 o 
   1  -1  24        8.50      -12.88     12.88 o 
  -1   0  24       81.41       86.32     14.30 o 
   0   0  24      407.00      480.29     17.15 o 
   1   0  24        1.84      -10.96     13.51 o 
  -1   1  24      208.60      204.69     18.00 o 
   0   1  24      519.34      560.57     36.34 o 
                                                 
